# Supplementary material for: Arginine-Ornithine Antiporter ArcD Controls Arginine Metabolism and Interspecies Biofilm Development of Streptococcus gordonii
Source: J Biol Chem. 2015 Jun 17;290(35):21185–98. doi: 10.1074/jbc.M115.644401 (PMC4571851; doi:10.1074/jbc.M115.644401)
Supplement: Supplemental Data [file supp_M115.644401_jbc.M115.644401-1.xlsx]

## Sheet: Sheet1
Supplemental Table S1. Meatbolomic profile of detected 233 major metabolites
ID	HMT DB				m/z	MT/RT	Relative Area													Concentration (pmol/107 cells)
	Compound name	Pathway Label	KEGG ID	HMDB ID			Raw data						Mean and S.D.				Comparative Analysis			Raw data						Mean and S.D.				Comparative Analysis
							WT			∆arcD			WT		∆arcD		WT vs ∆arcD			WT			∆arcD			WT		∆arcD		WT vs ∆arcD
							Sg-WT-8h-1	Sg-WT-8h-2	Sg-WT-8h-3	Sg-AD-8h-1	Sg-AD-8h-2	Sg-AD-8h-3	Mean	S.D.	Mean	S.D.	Ratio	p-value ||		Sg-WT-8h-1	Sg-WT-8h-2	Sg-WT-8h-3	Sg-AD-8h-1	Sg-AD-8h-2	Sg-AD-8h-3	Mean	S.D.	Mean	S.D.	Ratio ¶	p-value ||
C_0060	Guanine	Guanine	C00242	HMDB00132	152.058	8.76504	1.77548e-05	2.58982e-05	3.52089e-05	7.16494e-06	9.37398e-06	1.24593e-05	2.62873e-05	8.73354e-06	9.66609e-06	2.65926e-06	0.367709	0.070299		0.183872	0.268206	0.36463	0.0742015	0.0970787	0.129031	0.272236	0.0904461	0.100104	0.0275398	0.367709	0.070299
C_0047	Hypoxanthine	Hypoxanthine	C00262	HMDB00157	137.045	11.9944	6.81266e-05	0.000103051	0.000126484	1.88343e-05	2.08215e-05	2.81337e-05	9.92205e-05	2.93667e-05	2.25965e-05	4.89722e-06	0.22774	0.042349	*	0.739357	1.11838	1.37269	0.204403	0.22597	0.305327	1.07681	0.318708	0.245233	0.053148	0.22774	0.042349	*
C_0032	2-Phenylethylamine	Phenylethylamine	C05332	HMDB12275	122.096	8.22235	N.D.	N.D.	6.67824e-06	3.65723e-06	5.89591e-06	5.09646e-06	6.67824e-06	N.A.	4.8832e-06	1.13447e-06	0.73121	N.A.		N.T.	N.T.	N.T.	N.T.	N.T.	N.T.	N.A.	N.A.	N.A.	N.A.	N.A.	N.A.
A_0006	Isovaleric acid	Isovaleric acid	C08262	HMDB00718	101.06	9.2663	N.D.	N.D.	2.20993e-05	N.D.	3.78357e-05	2.69843e-05	2.20993e-05	N.A.	3.241e-05	7.67309e-06	1.46657	N.A.		N.T.	N.T.	N.T.	N.T.	N.T.	N.T.	N.A.	N.A.	N.A.	N.A.	N.A.	N.A.
C_0036	Mevalolactone	Mevalolactone	No ID	HMDB06024	131.071	26.1855	2.12364e-05	N.D.	N.D.	N.D.	1.75938e-05	1.91951e-05	2.12364e-05	N.A.	1.83945e-05	1.13226e-06	0.866177	N.A.		N.T.	N.T.	N.T.	N.T.	N.T.	N.T.	N.A.	N.A.	N.A.	N.A.	N.A.	N.A.
A_0109	Adenylosuccinic acid	Succinyl AMP	C03794	HMDB00536	462.066	13.8831	4.1676e-06	4.34324e-06	4.39491e-06	N.D.	N.D.	N.D.	4.30192e-06	1.19156e-07	N.D.	N.A.	<1	N.A.		N.T.	N.T.	N.T.	N.T.	N.T.	N.T.	N.A.	N.A.	N.A.	N.A.	N.A.	N.A.
A_0041	Indole-3-acetic acid	3-IAA	C00954	HMDB00197	174.057	8.57662	N.D.	N.D.	N.D.	6.74275e-06	5.52797e-06	6.95259e-06	N.D.	N.A.	6.40777e-06	7.69121e-07	1<	N.A.		N.T.	N.T.	N.T.	N.T.	N.T.	N.T.	N.A.	N.A.	N.A.	N.A.	N.A.	N.A.
A_0011	Fumaric acid	Fumaric acid	C00122	HMDB00134	115.003	26.2927	N.D.	N.D.	N.D.	N.D.	N.D.	N.D.	N.D.	N.A.	N.D.	N.A.	N.A.	N.A.		N.T.	N.T.	N.T.	N.T.	N.T.	N.T.	N.A.	N.A.	N.A.	N.A.	N.A.	N.A.
A_0012	2-Oxoisovaleric acid	2-KIV	C00141	HMDB00019	115.041	10.2102	N.D.	N.D.	N.D.	N.D.	N.D.	N.D.	N.D.	N.A.	N.D.	N.A.	N.A.	N.A.		N.T.	N.T.	N.T.	N.T.	N.T.	N.T.	N.A.	N.A.	N.A.	N.A.	N.A.	N.A.
C_0052	γ-Butyrobetaine	Actinine	C01181	HMDB01161	146.117	8.5234	N.D.	N.D.	N.D.	N.D.	N.D.	N.D.	N.D.	N.A.	N.D.	N.A.	N.A.	N.A.		N.T.	N.T.	N.T.	N.T.	N.T.	N.T.	N.A.	N.A.	N.A.	N.A.	N.A.	N.A.
C_0067	5-Hydroxylysine	5-Hydroxylysine	C16741	HMDB00450	163.107	7.47717	N.D.	N.D.	N.D.	N.D.	N.D.	N.D.	N.D.	N.A.	N.D.	N.A.	N.A.	N.A.		N.T.	N.T.	N.T.	N.T.	N.T.	N.T.	N.A.	N.A.	N.A.	N.A.	N.A.	N.A.
C_0081	2-(Creatinine-3-yl)propionic acid	2-(Creatinine-3-yl)propionic acid	No ID	No ID	186.087	11.9862	N.D.	N.D.	N.D.	N.D.	N.D.	N.D.	N.D.	N.A.	N.D.	N.A.	N.A.	N.A.		N.T.	N.T.	N.T.	N.T.	N.T.	N.T.	N.A.	N.A.	N.A.	N.A.	N.A.	N.A.
C_0086	Gly-Asp	Gly-Asp	No ID	No ID	191.066	10.6971	N.D.	N.D.	N.D.	N.D.	N.D.	N.D.	N.D.	N.A.	N.D.	N.A.	N.A.	N.A.		N.T.	N.T.	N.T.	N.T.	N.T.	N.T.	N.A.	N.A.	N.A.	N.A.	N.A.	N.A.
C_0075	N-Acetylornithine	N-AcOrn	C00437	HMDB03357	175.107	10.1836	0.000570141	0.000608094	0.000600595	0.000365849	0.000394893	0.000390344	0.000592943	2.00999e-05	0.000383695	1.56216e-05	0.647102	0.00020447	***	N.T.	N.T.	N.T.	N.T.	N.T.	N.T.	N.A.	N.A.	N.A.	N.A.	N.A.	N.A.
C_0083	N-Acetyllysine	N-Acetyllysine	C12989	HMDB00446	189.122	10.419	5.49248e-05	6.28407e-05	6.22447e-05	5.9612e-05	6.26327e-05	5.95897e-05	6.00034e-05	4.40829e-06	6.06115e-05	1.7505e-06	1.01013	0.84046		N.T.	N.T.	N.T.	N.T.	N.T.	N.T.	N.A.	N.A.	N.A.	N.A.	N.A.	N.A.
A_0050	Citric acid	Citric acid	C00158	HMDB00094	191.019	27.3839	3.08588e-05	3.35813e-05	3.01847e-05	9.70574e-05	8.59702e-05	9.45292e-05	3.15416e-05	1.79829e-06	9.25189e-05	5.81054e-06	2.93324	0.0014592	**	0.460695	0.50134	0.450632	1.44898	1.28346	1.41124	0.470889	0.0268469	1.38123	0.0867464	2.93324	0.0014592	**
C_0077	Citrulline	Citrulline	C00327	HMDB00904	176.102	11.8401	4.66149e-05	4.7416e-05	4.74686e-05	0.0140482	0.0149981	0.0148356	4.71665e-05	4.78398e-07	0.0146273	0.000508039	310.12	0.00040447	***	0.460463	0.468376	0.468895	138.768	148.151	146.546	0.465911	0.00472562	144.488	5.01841	310.12	0.00040447	***
C_0084	N6,N6,N6-Trimethyllysine	Trimethyllysine	C03793	HMDB01325	189.159	7.50134	1.88052e-06	2.21305e-06	3.26393e-06	9.06639e-06	7.85208e-06	9.00216e-06	2.4525e-06	7.22121e-07	8.64021e-06	6.83297e-07	3.52302	0.00042668	***	N.T.	N.T.	N.T.	N.T.	N.T.	N.T.	N.A.	N.A.	N.A.	N.A.	N.A.	N.A.
A_0014	Succinic acid	Succinic acid	C00042	HMDB00254	117.019	21.5113	0.000384942	0.000375298	0.000343668	0.00108802	0.00096047	0.00101116	0.00036797	2.15908e-05	0.00101989	6.42232e-05	2.77166	0.0014027	**	8.76993	8.55021	7.82961	24.7879	21.8818	23.0367	8.38325	0.491892	23.2355	1.46316	2.77166	0.0014027	**
A_0067	Glucose 1-phosphate	G1P	C00103	HMDB01586	259.021	10.1503	3.90471e-05	3.99708e-05	3.43522e-05	0.000180151	0.00018135	0.00020623	3.779e-05	3.01287e-06	0.000189244	1.47226e-05	5.00777	0.0022659	**	1.2117	1.24037	1.06601	5.59042	5.62761	6.39968	1.17269	0.0934947	5.87257	0.456868	5.00777	0.0022659	**
A_0049	N-Acetylglutamic acid	N-AcGlu	C00624	HMDB01138	188.056	13.3234	0.000444023	0.000453315	0.000386128	0.000218427	0.000201741	0.000208264	0.000427822	3.64057e-05	0.000209477	8.40864e-06	0.489637	0.0067796	**	N.T.	N.T.	N.T.	N.T.	N.T.	N.T.	N.A.	N.A.	N.A.	N.A.	N.A.	N.A.
C_0037	Hydroxyproline	Hydroxyproline	C01157	HMDB00725	132.065	13.0407	N.D.	N.D.	N.D.	N.D.	N.D.	N.D.	N.D.	N.A.	N.D.	N.A.	N.A.	N.A.		N.T.	N.T.	N.T.	N.T.	N.T.	N.T.	N.A.	N.A.	N.A.	N.A.	N.A.	N.A.
A_0039	N-Acetylasparagine	N-Acetylasparagine	No ID	HMDB06028	173.056	8.43222	1.08404e-05	1.88854e-05	1.32654e-05	N.D.	N.D.	N.D.	1.43304e-05	4.1269e-06	N.D.	N.A.	<1	N.A.		N.T.	N.T.	N.T.	N.T.	N.T.	N.T.	N.A.	N.A.	N.A.	N.A.	N.A.	N.A.
C_0015	GABA	GABA	C00334	HMDB00112	104.071	8.07595	N.D.	1.35867e-05	N.D.	N.D.	N.D.	N.D.	1.35867e-05	N.A.	N.D.	N.A.	<1	N.A.		N.D.	0.120371	N.D.	N.D.	N.D.	N.D.	0.120371	N.A.	N.D.	N.A.	<1	N.A.
C_0025	Betaine	Betaine	C00719	HMDB00043	118.086	12.1399	N.D.	N.D.	N.D.	N.D.	N.D.	N.D.	N.D.	N.A.	N.D.	N.A.	N.A.	N.A.		N.T.	N.T.	N.T.	N.T.	N.T.	N.T.	N.A.	N.A.	N.A.	N.A.	N.A.	N.A.
C_0106	2'-Deoxyadenosine 5'-Deoxyadenosine	dAdenosine 5'-Deoxyadenosine	C00559 C05198	HMDB00101 HMDB01983	252.108	10.2591	5.31544e-06	8.52297e-06	8.08907e-06	5.83469e-06	7.21437e-06	7.56134e-06	7.30916e-06	1.74019e-06	6.87013e-06	9.13345e-07	0.939935	0.72444		N.T.	N.T.	N.T.	N.T.	N.T.	N.T.	N.A.	N.A.	N.A.	N.A.	N.A.	N.A.
A_0079	3'-CMP 2'-CMP	3'-CMP 2'-CMP	C05822 C03104	No ID HMDB11692	322.043	9.80365	4.72431e-06	4.48883e-06	5.35606e-06	1.34768e-05	1.07766e-05	7.07497e-06	4.8564e-06	4.48453e-07	1.04428e-05	3.21395e-06	2.15032	0.092153		N.T.	N.T.	N.T.	N.T.	N.T.	N.T.	N.A.	N.A.	N.A.	N.A.	N.A.	N.A.
C_0100	Thr-Asp	Thr-Asp	No ID	No ID	235.094	11.1855	1.85511e-06	2.05468e-06	3.18875e-06	2.61833e-06	3.392e-06	3.60007e-06	2.36618e-06	7.1932e-07	3.20347e-06	5.17314e-07	1.35386	0.18417		N.T.	N.T.	N.T.	N.T.	N.T.	N.T.	N.A.	N.A.	N.A.	N.A.	N.A.	N.A.
C_0112	Inosine	Inosine	C00294	HMDB00195	269.087	22.48	1.53873e-05	3.5388e-05	3.62394e-05	1.3981e-05	2.18974e-05	2.4367e-05	2.90049e-05	1.18009e-05	2.00818e-05	5.42579e-06	0.692359	0.32485		0.193441	0.444882	0.455585	0.175763	0.275284	0.30633	0.364636	0.148355	0.252459	0.0682105	0.692359	0.32485
A_0090	XMP	XMP	C00655	HMDB01554	363.033	12.7119	1.30518e-05	1.33937e-05	1.12551e-05	1.49626e-05	1.42757e-05	1.47924e-05	1.25668e-05	1.14882e-06	1.46769e-05	3.57752e-07	1.16791	0.075105		N.T.	N.T.	N.T.	N.T.	N.T.	N.T.	N.A.	N.A.	N.A.	N.A.	N.A.	N.A.
C_0046	Adenine	Adenine	C00147	HMDB00034	136.062	7.99479	5.29003e-05	0.000136709	0.000135652	5.44865e-05	7.57039e-05	9.70987e-05	0.000108421	4.80849e-05	7.5763e-05	2.13061e-05	0.698788	0.36718		0.451427	1.16661	1.15759	0.464963	0.646022	0.828595	0.925211	0.410334	0.646527	0.181817	0.698788	0.36718
C_0079	N-Methylnorsalsolinol	N-Methylnorsalsolinol	No ID	HMDB01189	180.101	9.41913	8.30141e-06	7.63525e-06	1.65364e-05	3.85657e-06	5.05475e-06	3.84219e-06	1.08243e-05	4.95797e-06	4.25117e-06	6.95958e-07	0.392742	0.14601		N.T.	N.T.	N.T.	N.T.	N.T.	N.T.	N.A.	N.A.	N.A.	N.A.	N.A.	N.A.
C_0049	Tyramine	Tyramine	C00483	HMDB00306	138.091	8.79438	N.D.	N.D.	3.92291e-06	3.86424e-06	5.8294e-06	5.43384e-06	3.92291e-06	N.A.	5.04249e-06	1.03939e-06	1.2854	N.A.		N.D.	N.D.	0.0282571	0.0278345	0.0419897	0.0391405	0.0282571	N.A.	0.0363215	0.00748681	1.2854	N.A.
C_0082	N6-Acetyllysine	N6-Acetyllysine	C02727	HMDB00206	189.122	12.3229	6.55642e-06	8.73552e-06	6.48806e-06	N.D.	5.25819e-06	4.46933e-06	7.26e-06	1.2783e-06	4.86376e-06	5.57813e-07	0.669939	0.068657		N.T.	N.T.	N.T.	N.T.	N.T.	N.T.	N.A.	N.A.	N.A.	N.A.	N.A.	N.A.
C_0016	Choline	Choline	C00114	HMDB00097	104.107	7.044	2.05926e-05	2.33517e-05	2.25114e-05	1.70786e-05	1.84076e-05	1.54362e-05	2.21519e-05	1.41425e-06	1.69741e-05	1.48842e-06	0.766261	0.012057	*	0.123641	0.140207	0.135162	0.102542	0.110522	0.0926816	0.133003	0.0084914	0.101915	0.00893672	0.766261	0.012057	*
A_0062	XA0033	XA0033	No ID	No ID	242.077	7.79254	5.21143e-06	6.68876e-06	5.82563e-06	8.16776e-06	7.24076e-06	7.59507e-06	5.90861e-06	7.4215e-07	7.66786e-06	4.67772e-07	1.29774	0.033491	*	N.T.	N.T.	N.T.	N.T.	N.T.	N.T.	N.A.	N.A.	N.A.	N.A.	N.A.	N.A.
C_0034	Nicotinic acid	Nicotinic acid	C00253	HMDB01488	124.038	10.6804	1.43115e-05	1.68792e-05	1.84868e-05	1.30725e-05	1.75938e-05	2.14377e-05	1.65592e-05	2.10598e-06	1.7368e-05	4.18718e-06	1.04885	0.78482		N.T.	N.T.	N.T.	N.T.	N.T.	N.T.	N.A.	N.A.	N.A.	N.A.	N.A.	N.A.
C_0092	Carboxymethyllysine	Carboxymethyllysine	No ID	No ID	205.118	9.77957	2.47729e-05	2.72193e-05	2.95921e-05	3.74195e-05	3.8521e-05	4.06844e-05	2.71948e-05	2.40969e-06	3.88749e-05	1.66098e-06	1.4295	0.0035237	**	N.T.	N.T.	N.T.	N.T.	N.T.	N.T.	N.A.	N.A.	N.A.	N.A.	N.A.	N.A.
C_0085	Homocitrulline	Homocitrulline	C02427	HMDB00679	190.118	12.0215	N.D.	N.D.	N.D.	N.D.	N.D.	N.D.	N.D.	N.A.	N.D.	N.A.	N.A.	N.A.		N.T.	N.T.	N.T.	N.T.	N.T.	N.T.	N.A.	N.A.	N.A.	N.A.	N.A.	N.A.
C_0061	Octopamine	Octopamine	C04227	HMDB04825	154.086	9.13382	4.6166e-06	5.7056e-06	2.48112e-06	4.23993e-06	2.89905e-06	5.28301e-06	4.26777e-06	1.6403e-06	4.14066e-06	1.19508e-06	0.970217	0.9193		N.T.	N.T.	N.T.	N.T.	N.T.	N.T.	N.A.	N.A.	N.A.	N.A.	N.A.	N.A.
C_0107	XC0089	XC0089	No ID	No ID	255.097	10.1214	6.76776e-05	8.97308e-05	7.07982e-05	7.67672e-05	8.27266e-05	9.02875e-05	7.60689e-05	1.1934e-05	8.32604e-05	6.77594e-06	1.09454	0.42773		N.T.	N.T.	N.T.	N.T.	N.T.	N.T.	N.A.	N.A.	N.A.	N.A.	N.A.	N.A.
C_0062	His	His	C00135,C00768,C06419	HMDB00177	156.076	7.63929	0.000307334	0.000315208	0.000331294	0.000287591	0.000311	0.000296631	0.000317945	1.2212e-05	0.000298407	1.18055e-05	0.938549	0.11721		2.74928	2.81972	2.96361	2.57266	2.78208	2.65353	2.8442	0.109244	2.66942	0.105607	0.938549	0.11721
C_0129	S-Adenosylhomocysteine	SAHC	C00021	HMDB00939	385.128	9.24776	4.67166e-06	1.12653e-05	2.60495e-06	2.83301e-06	2.65648e-06	3.52862e-06	6.18065e-06	4.52308e-06	3.00604e-06	4.61099e-07	0.486363	0.34793		N.T.	N.T.	N.T.	N.T.	N.T.	N.T.	N.A.	N.A.	N.A.	N.A.	N.A.	N.A.
C_0114	Saccharopine	Saccharopine	C00449	HMDB00279	277.139	11.5137	9.53815e-06	9.76078e-06	1.0296e-05	1.35478e-05	1.27308e-05	1.28563e-05	9.86497e-06	3.89515e-07	1.3045e-05	4.40002e-07	1.32235	0.00077368	***	N.T.	N.T.	N.T.	N.T.	N.T.	N.T.	N.A.	N.A.	N.A.	N.A.	N.A.	N.A.
A_0068	myo-Inositol 1-phosphate myo-Inositol 3-phosphate	Myoinositol 1-phosphate Myoinositol 3-phosphate	C01177 C04006	HMDB00213 HMDB06814	259.021	10.3005	2.27324e-05	1.68068e-05	1.41165e-05	2.96212e-05	2.54198e-05	3.34933e-05	1.78852e-05	4.40799e-06	2.95114e-05	4.03785e-06	1.65004	0.02841	*	N.T.	N.T.	N.T.	N.T.	N.T.	N.T.	N.A.	N.A.	N.A.	N.A.	N.A.	N.A.
C_0109	Glycerophosphocholine	GPCho	C00670	HMDB00086	258.109	25.3496	4.27184e-05	4.53864e-05	3.50807e-05	7.56555e-05	7.3243e-05	7.39463e-05	4.10618e-05	5.34884e-06	7.42816e-05	1.24069e-06	1.80902	0.0062673	**	N.T.	N.T.	N.T.	N.T.	N.T.	N.T.	N.A.	N.A.	N.A.	N.A.	N.A.	N.A.
A_0019	5-Oxohexanoic acid	5-Oxohexanoic acid	C02129	No ID	129.056	9.10363	1.83328e-05	N.D.	1.26271e-05	N.D.	1.84437e-05	2.09878e-05	1.54799e-05	4.03454e-06	1.97158e-05	1.79894e-06	1.27363	0.35485		N.T.	N.T.	N.T.	N.T.	N.T.	N.T.	N.A.	N.A.	N.A.	N.A.	N.A.	N.A.
A_0088	IMP	IMP	C00130	HMDB00175	347.038	9.54874	3.27531e-05	3.36298e-05	2.54376e-05	2.05411e-05	1.60473e-05	1.74541e-05	3.06069e-05	4.4981e-06	1.80142e-05	2.29864e-06	0.588566	0.023233	*	1.29981	1.3346	1.00949	0.815172	0.636837	0.692668	1.21463	0.178507	0.714892	0.0912215	0.588566	0.023233	*
C_0073	Pyridoxine	Pyridoxine	C00314	HMDB00239	170.081	9.13106	4.5789e-05	5.29633e-05	4.05294e-05	3.78488e-05	3.84114e-05	5.2981e-05	4.64272e-05	6.24146e-06	4.30804e-05	8.57875e-06	0.927912	0.61642		N.T.	N.T.	N.T.	N.T.	N.T.	N.T.	N.A.	N.A.	N.A.	N.A.	N.A.	N.A.
A_0032	Cysteic acid	Cysteic acid	C00506	HMDB02757	167.996	11.2539	7.98725e-06	1.02717e-05	1.01618e-05	1.01749e-05	1.01518e-05	1.13658e-05	9.47361e-06	1.28839e-06	1.05642e-05	6.94353e-07	1.11512	0.28541		N.T.	N.T.	N.T.	N.T.	N.T.	N.T.	N.A.	N.A.	N.A.	N.A.	N.A.	N.A.
C_0122	XC0126	XC0126	No ID	No ID	310.112	16.5727	3.56198e-06	2.90489e-06	3.60006e-06	3.8604e-06	4.61657e-06	3.44924e-06	3.35564e-06	3.90825e-07	3.9754e-06	5.921e-07	1.18469	0.21545		N.T.	N.T.	N.T.	N.T.	N.T.	N.T.	N.A.	N.A.	N.A.	N.A.	N.A.	N.A.
C_0076	Arg	Arg	C00062,C00792	HMDB00517,HMDB03416	175.118	7.43189	4.87284e-05	7.02718e-05	5.09227e-05	0.000144223	0.000141349	0.000171978	5.66409e-05	1.18555e-05	0.000152517	1.6915e-05	2.69269	0.0020413	**	0.407402	0.587518	0.425747	1.2058	1.18177	1.43785	0.473556	0.0991198	1.27514	0.141421	2.69269	0.0020413	**
C_0125	Thiamine phosphate	TMP	C01081	HMDB02666	345.076	11.4748	9.01296e-06	9.42736e-06	1.05702e-05	1.09717e-05	1.04538e-05	1.07248e-05	9.67017e-06	8.06513e-07	1.07168e-05	2.59037e-07	1.10823	0.14375		N.T.	N.T.	N.T.	N.T.	N.T.	N.T.	N.A.	N.A.	N.A.	N.A.	N.A.	N.A.
C_0066	Carnitine	Carnitine	C00318,C00487,C15025	HMDB00062	162.112	8.99643	1.48239e-06	N.D.	N.D.	2.56466e-06	3.34114e-06	3.11186e-06	1.48239e-06	N.A.	3.00589e-06	3.98942e-07	2.02772	N.A.		N.T.	N.T.	N.T.	N.T.	N.T.	N.T.	N.A.	N.A.	N.A.	N.A.	N.A.	N.A.
C_0097	2'-Deoxycytidine	dCyt	C00881	HMDB00014	228.097	10.0219	2.15582e-06	3.70093e-06	4.0379e-06	2.30014e-06	3.38809e-06	3.56435e-06	3.29822e-06	1.00359e-06	3.08419e-06	6.84704e-07	0.935109	0.7774		N.T.	N.T.	N.T.	N.T.	N.T.	N.T.	N.A.	N.A.	N.A.	N.A.	N.A.	N.A.
A_0017	5-Oxoproline	Oxoproline	C01879	HMDB00267	128.035	9.49734	0.000194192	0.000216054	0.00019017	0.000173235	0.00015779	0.000169034	0.000200138	1.39294e-05	0.000166686	7.98582e-06	0.832855	0.033087	*	N.T.	N.T.	N.T.	N.T.	N.T.	N.T.	N.A.	N.A.	N.A.	N.A.	N.A.	N.A.
C_0098	γ-Glu-2-aminobutyric acid	g-Glu-2-aminobutyric acid	No ID	No ID	233.112	13.6224	6.21758e-05	6.63041e-05	6.90468e-05	0.0001112	0.000115954	0.000118409	6.58422e-05	3.45868e-06	0.000115188	3.66506e-06	1.74945	7.2549e-05	***	N.T.	N.T.	N.T.	N.T.	N.T.	N.T.	N.A.	N.A.	N.A.	N.A.	N.A.	N.A.
C_0009	1-Methyl-2-pyrrolidone	1-Methyl-2-pyrrolidone	C11118	No ID	100.075	25.7065	N.D.	9.11895e-05	8.90682e-05	7.93856e-05	8.70262e-05	8.98906e-05	9.01289e-05	1.49996e-06	8.54341e-05	5.43048e-06	0.947911	0.27115		N.T.	N.T.	N.T.	N.T.	N.T.	N.T.	N.A.	N.A.	N.A.	N.A.	N.A.	N.A.
C_0116	Ophthalmic acid	Ophthalmic acid	No ID	HMDB05765	290.133	14.4211	0.0030466	0.00369769	0.00316458	0.00487685	0.00531597	0.00550161	0.00330296	0.0003469	0.00523148	0.000320837	1.58388	0.0021614	**	N.T.	N.T.	N.T.	N.T.	N.T.	N.T.	N.A.	N.A.	N.A.	N.A.	N.A.	N.A.
C_0131	Cysteine glutathione disulfide	Cysteine glutathione disulfide	C05526	HMDB00656	427.094	12.5856	3.63568e-05	1.67959e-05	2.32412e-05	3.72891e-05	2.48395e-05	4.93412e-05	2.54646e-05	9.9682e-06	3.71566e-05	1.22514e-05	1.45915	0.27169		N.T.	N.T.	N.T.	N.T.	N.T.	N.T.	N.A.	N.A.	N.A.	N.A.	N.A.	N.A.
C_0119	γ-Glu-Val-Gly	g-Glu-Val-Gly	No ID	No ID	304.149	14.538	4.4277e-05	5.57014e-05	4.58189e-05	4.96869e-05	5.94559e-05	5.75972e-05	4.85991e-05	6.19893e-06	5.558e-05	5.1875e-06	1.14364	0.21117		N.T.	N.T.	N.T.	N.T.	N.T.	N.T.	N.A.	N.A.	N.A.	N.A.	N.A.	N.A.
C_0104	Pyridoxamine 5'-phosphate	Pyridoxamine-P	C00647	HMDB01555	249.062	11.2059	2.80215e-05	2.36768e-05	2.70756e-05	2.80924e-05	2.99021e-05	2.72407e-05	2.6258e-05	2.28486e-06	2.84117e-05	1.35913e-06	1.08202	0.24833		N.T.	N.T.	N.T.	N.T.	N.T.	N.T.	N.A.	N.A.	N.A.	N.A.	N.A.	N.A.
A_0074	N-Acetylmuramic acid	N-Acetylmuramic acid	C02713	No ID	292.106	7.47617	1.82477e-06	1.33452e-06	1.35002e-06	1.24254e-06	2.59491e-06	2.59288e-06	1.5031e-06	2.78682e-07	2.14344e-06	7.80204e-07	1.42601	0.28929		N.T.	N.T.	N.T.	N.T.	N.T.	N.T.	N.A.	N.A.	N.A.	N.A.	N.A.	N.A.
A_0018	4-Methyl-2-oxovaleric acid 3-Methyl-2-oxovaleric acid	2-Oxoleucine 2K3MVA	C00233 C00671,C03465	HMDB00695 HMDB00491	129.055	9.55991	4.82637e-05	5.43836e-05	5.39128e-05	6.74188e-05	5.4427e-05	5.77776e-05	5.21867e-05	3.40553e-06	5.98745e-05	6.74497e-06	1.14731	0.17755		N.T.	N.T.	N.T.	N.T.	N.T.	N.T.	N.A.	N.A.	N.A.	N.A.	N.A.	N.A.
A_0118	ADP-ribose	ADP-Rib	C00301	HMDB01178	558.069	8.48795	5.64443e-06	1.03445e-05	4.90116e-06	5.56103e-06	5.93962e-06	6.66194e-06	6.96337e-06	2.95165e-06	6.0542e-06	5.59328e-07	0.869435	0.64935		N.T.	N.T.	N.T.	N.T.	N.T.	N.T.	N.A.	N.A.	N.A.	N.A.	N.A.	N.A.
A_0091	Orotidine 5'-monophosphate	Orotidine5'P	C01103	HMDB00218	367.017	12.6444	1.19461e-05	1.11695e-05	8.34959e-06	2.30609e-05	2.06711e-05	1.9611e-05	1.04884e-05	1.89252e-06	2.11143e-05	1.76713e-06	2.01312	0.0021066	**	N.T.	N.T.	N.T.	N.T.	N.T.	N.T.	N.A.	N.A.	N.A.	N.A.	N.A.	N.A.
C_0011	Homoserinelactone	Homoserinelactone	No ID	No ID	102.055	7.34854	1.01565e-05	7.09761e-06	1.19633e-05	1.0849e-05	1.18427e-05	9.87935e-06	9.73915e-06	2.45957e-06	1.0857e-05	9.81683e-07	1.11478	0.52454		N.T.	N.T.	N.T.	N.T.	N.T.	N.T.	N.A.	N.A.	N.A.	N.A.	N.A.	N.A.
A_0010	XA0002	XA0002	No ID	No ID	110.985	15.9179	0.00012959	0.000259123	0.00028371	0.00022709	0.00026868	0.0003447	0.000224141	8.28012e-05	0.000280157	5.96392e-05	1.24991	0.40055		N.T.	N.T.	N.T.	N.T.	N.T.	N.T.	N.A.	N.A.	N.A.	N.A.	N.A.	N.A.
A_0028	Pelargonic acid	Pelargonic acid	C01601	HMDB00847	157.122	8.12437	4.26734e-05	9.1661e-05	6.83595e-05	8.20252e-05	8.29122e-05	8.19931e-05	6.75646e-05	2.45035e-05	8.23102e-05	5.21583e-07	1.21824	0.40671		N.T.	N.T.	N.T.	N.T.	N.T.	N.T.	N.A.	N.A.	N.A.	N.A.	N.A.	N.A.
C_0118	5'-Deoxy-5'-methylthioadenosine	MTA	C00170	HMDB01173	298.096	10.7712	2.98046e-05	4.4557e-05	2.79557e-05	2.78662e-05	2.58802e-05	2.76693e-05	3.41058e-05	9.09811e-06	2.71386e-05	1.09425e-06	0.795718	0.31539		N.T.	N.T.	N.T.	N.T.	N.T.	N.T.	N.A.	N.A.	N.A.	N.A.	N.A.	N.A.
C_0113	Glu-Glu	Glu-Glu	C01425	No ID	277.102	11.6166	8.93672e-06	1.00317e-05	8.59326e-06	7.64414e-06	7.37086e-06	7.0255e-06	9.18722e-06	7.51217e-07	7.34683e-06	3.10021e-07	0.79968	0.036514	*	N.T.	N.T.	N.T.	N.T.	N.T.	N.T.	N.A.	N.A.	N.A.	N.A.	N.A.	N.A.
A_0048	Kynurenic acid	Kynurenic acid	C01717	HMDB00715	188.034	8.54587	N.D.	8.03136e-06	N.D.	N.D.	N.D.	N.D.	8.03136e-06	N.A.	N.D.	N.A.	<1	N.A.		N.T.	N.T.	N.T.	N.T.	N.T.	N.T.	N.A.	N.A.	N.A.	N.A.	N.A.	N.A.
A_0104	Thiamine diphosphate	ThPP	C00068	HMDB01372	423.028	7.91763	7.7174e-05	8.72693e-05	7.15805e-05	7.78284e-05	7.30177e-05	7.88572e-05	7.86746e-05	7.95132e-06	7.65678e-05	3.11719e-06	0.973221	0.70204		N.T.	N.T.	N.T.	N.T.	N.T.	N.T.	N.A.	N.A.	N.A.	N.A.	N.A.	N.A.
C_0068	Pterin	Pterin	C00715	HMDB00802	164.057	10.9761	3.20494e-05	1.76836e-05	3.5607e-05	4.03215e-05	4.2672e-05	3.42503e-05	2.84466e-05	9.48928e-06	3.90812e-05	4.34567e-06	1.37384	0.18217		N.T.	N.T.	N.T.	N.T.	N.T.	N.T.	N.A.	N.A.	N.A.	N.A.	N.A.	N.A.
C_0130	S-Adenosylmethionine	SAM	C00019	HMDB01185	399.143	7.43097	0.000221508	0.00020979	0.00024058	0.000230279	0.000220042	0.000221406	0.000223959	1.55408e-05	0.000223909	5.55831e-06	0.999775	0.99618		5.45945	5.17065	5.92952	5.67563	5.42333	5.45695	5.51987	0.38303	5.51863	0.136994	0.999775	0.99618
A_0103	Trehalose 6-phosphate	Trehalose 6-phosphate	C00689	HMDB01124	421.074	8.34998	7.83029e-05	6.66449e-05	7.17859e-05	7.56213e-05	7.40836e-05	7.65779e-05	7.22446e-05	5.84251e-06	7.54276e-05	1.25841e-06	1.04406	0.44649		N.T.	N.T.	N.T.	N.T.	N.T.	N.T.	N.A.	N.A.	N.A.	N.A.	N.A.	N.A.
C_0041	Alloisoleucine	Alloisoleucine	No ID	HMDB00557	132.101	11.1948	1.91822e-05	2.20555e-05	2.00524e-05	1.88382e-05	1.8834e-05	2.35175e-05	2.043e-05	1.47342e-06	2.03966e-05	2.70284e-06	0.998362	0.98613		N.T.	N.T.	N.T.	N.T.	N.T.	N.T.	N.A.	N.A.	N.A.	N.A.	N.A.	N.A.
C_0042	Asn	Asn	C00152,C01905,C16438	HMDB00168	133.06	11.2319	0.000173084	0.000176227	0.000214265	0.000161014	0.000161283	0.000155569	0.000187859	2.29224e-05	0.000159288	3.22389e-06	0.847915	0.16112		2.18632	2.22602	2.7065	2.03385	2.03725	1.96508	2.37295	0.289545	2.01206	0.0407227	0.847915	0.16112
A_0077	dCMP	dCMP	C00239	HMDB01202	306.049	9.7413	6.90476e-06	6.58361e-06	7.3224e-06	5.27429e-06	4.81492e-06	4.52033e-06	6.93692e-06	3.70441e-07	4.86985e-06	3.79969e-07	0.702018	0.0025217	**	N.T.	N.T.	N.T.	N.T.	N.T.	N.T.	N.A.	N.A.	N.A.	N.A.	N.A.	N.A.
A_0040	N-Acetylaspartic acid	N-Acetylaspartic acid	C01042	HMDB00812	174.039	14.7552	6.17794e-05	6.77206e-05	6.56961e-05	6.36043e-05	5.77349e-05	5.61944e-05	6.50654e-05	3.0204e-06	5.91779e-05	3.91002e-06	0.909514	0.11241		N.T.	N.T.	N.T.	N.T.	N.T.	N.T.	N.A.	N.A.	N.A.	N.A.	N.A.	N.A.
C_0045	Ornithine	Ornithine	C00077,C00515,C01602	HMDB00214,HMDB03374	134.1	7.0292	0.000333695	0.000469647	0.000386692	0.00146526	0.00159673	0.00157871	0.000396678	6.85236e-05	0.0015469	7.1275e-05	3.89964	3.6237e-05	***	54.0019	76.0029	62.5784	237.123	258.399	255.483	64.1944	11.0892	250.335	11.5344	3.89964	3.6237e-05	***
A_0027	2-Oxoglutaric acid	2-OG	C00026	HMDB00208	145.013	22.0722	0.000189885	0.000186379	0.000162054	0.000270648	0.000223236	0.000235692	0.000179439	1.51579e-05	0.000243192	2.458e-05	1.35529	0.02617	*	5.59393	5.49066	4.77404	7.97319	6.57644	6.94339	5.28621	0.446546	7.16434	0.724117	1.35529	0.02617	*
A_0123	NAD+	NAD+	C00003	HMDB00902	662.103	6.53288	0.00203461	0.00202171	0.00201045	0.00241569	0.0020959	0.00221076	0.00202226	1.20867e-05	0.00224078	0.000161998	1.10806	0.14376		74.6988	74.2253	73.812	88.6901	76.9491	81.1659	74.2454	0.443751	82.2684	5.9476	1.10806	0.14376
C_0101	Thymidine	Thymidine	C00214	HMDB00273	243.091	25.9911	3.70641e-05	4.49654e-05	4.48415e-05	3.79907e-05	5.01211e-05	5.53665e-05	4.22903e-05	4.52649e-06	4.78261e-05	8.91234e-06	1.1309	0.40892		0.917951	1.11364	1.11057	0.9409	1.24133	1.37124	1.04739	0.112106	1.18449	0.220728	1.1309	0.40892
A_0116	dGTP	dGTP	C00286	HMDB01440	505.99	11.4402	4.12121e-06	N.D.	5.53215e-06	N.D.	N.D.	5.7747e-06	4.82668e-06	9.97689e-07	5.7747e-06	N.A.	1.19641	N.A.		N.T.	N.T.	N.T.	N.T.	N.T.	N.T.	N.A.	N.A.	N.A.	N.A.	N.A.	N.A.
A_0107	GDP	GDP	C00035	HMDB01201	442.016	10.6383	0.000119159	0.000140351	0.000142126	0.000173904	0.000155665	0.00017461	0.000133879	1.27783e-05	0.00016806	1.07398e-05	1.25531	0.02505	*	2.33747	2.75316	2.788	3.41135	3.05358	3.42521	2.62621	0.250664	3.29671	0.210675	1.25531	0.02505	*
A_0024	p-Toluic acid	p-Toluic acid	C01454	No ID	135.045	9.16407	0.000145943	8.61774e-05	9.31514e-05	9.53977e-05	0.000157606	0.000148437	0.000108424	3.26792e-05	0.000133813	3.35834e-05	1.23417	0.40117		N.T.	N.T.	N.T.	N.T.	N.T.	N.T.	N.A.	N.A.	N.A.	N.A.	N.A.	N.A.
A_0053	Galacturonic acid	Galacturonic acid	C00333	HMDB02545	193.035	8.20635	N.D.	N.D.	N.D.	N.D.	6.79969e-06	N.D.	N.D.	N.A.	6.79969e-06	N.A.	1<	N.A.		N.T.	N.T.	N.T.	N.T.	N.T.	N.T.	N.A.	N.A.	N.A.	N.A.	N.A.	N.A.
A_0013	Hexanoic acid	Hexanoic acid	C01585	HMDB00535	115.076	8.9607	1.5209e-05	N.D.	N.D.	1.74477e-05	2.38247e-05	2.09113e-05	1.5209e-05	N.A.	2.07279e-05	3.19242e-06	1.36287	N.A.		N.T.	N.T.	N.T.	N.T.	N.T.	N.T.	N.A.	N.A.	N.A.	N.A.	N.A.	N.A.
C_0023	Pro	Pro	C00148,C00763,C16435	HMDB00162,HMDB03411	116.07	11.5824	0.0017532	0.00189818	0.00187297	0.00180224	0.00190854	0.00203213	0.00184145	7.74612e-05	0.0019143	0.000115051	1.03956	0.42113		11.1517	12.074	11.9136	11.4637	12.1398	12.9259	11.7131	0.492715	12.1765	0.731815	1.03956	0.42113
A_0083	dAMP	dAMP	C00360	HMDB00905	330.06	9.38905	1.47142e-05	1.2593e-05	1.19961e-05	1.03922e-05	7.99791e-06	1.0165e-05	1.31011e-05	1.42849e-06	9.51837e-06	1.32164e-06	0.726532	0.033541	*	N.T.	N.T.	N.T.	N.T.	N.T.	N.T.	N.A.	N.A.	N.A.	N.A.	N.A.	N.A.
C_0003	Morpholine	Morpholine	C14452	HMDB31581	88.0759	6.90334	2.29898e-05	2.23223e-05	3.6549e-05	3.39999e-05	4.07197e-05	3.39129e-05	2.7287e-05	8.02804e-06	3.62108e-05	3.90503e-06	1.32704	0.18509		N.T.	N.T.	N.T.	N.T.	N.T.	N.T.	N.A.	N.A.	N.A.	N.A.	N.A.	N.A.
A_0117	GTP	GTP	C00044	HMDB01273	521.983	11.4626	0.000132806	0.000131349	0.00013388	0.000148775	0.000144462	0.000149699	0.000132678	1.27026e-06	0.000147645	2.79502e-06	1.11281	0.0045474	**	4.45126	4.40241	4.48723	4.98648	4.84193	5.01744	4.44697	0.0425751	4.94862	0.0936806	1.11281	0.0045474	**
A_0122	CMP-N-acetylneuraminate	CMP-NeuNAc	C00128	HMDB01176	613.144	8.32007	0.000306663	0.000438926	0.000205864	0.000340952	0.000395389	0.000398263	0.000317151	0.000116885	0.000378202	3.22911e-05	1.1925	0.46451		N.T.	N.T.	N.T.	N.T.	N.T.	N.T.	N.A.	N.A.	N.A.	N.A.	N.A.	N.A.
A_0094	dCDP	dCDP	C00705	HMDB01245	386.016	11.6546	4.97174e-06	4.92558e-06	6.0164e-06	3.62336e-06	5.46916e-06	5.70587e-06	5.30457e-06	6.16893e-07	4.93279e-06	1.14016e-06	0.929914	0.65269		0.157072	0.147993	0.170128	0.133151	0.113573	0.105447	0.158398	0.0111268	0.11739	0.0142409	0.741111	0.019067	*
A_0009	Glyceric acid	Glyceric acid	C00258	HMDB00139,HMDB06372	105.019	10.3878	3.73924e-05	5.30895e-05	4.56953e-05	3.60598e-05	3.62185e-05	3.61244e-05	4.53924e-05	7.85292e-06	3.61342e-05	7.97891e-08	0.796042	0.17789		N.T.	N.T.	N.T.	N.T.	N.T.	N.T.	N.A.	N.A.	N.A.	N.A.	N.A.	N.A.
A_0016	XA0003	XA0003	No ID	No ID	124.991	12.6283	1.1745e-05	1.43966e-05	1.35736e-05	1.28686e-05	1.35847e-05	1.51672e-05	1.32384e-05	1.35718e-06	1.38735e-05	1.17621e-06	1.04797	0.57396		N.T.	N.T.	N.T.	N.T.	N.T.	N.T.	N.A.	N.A.	N.A.	N.A.	N.A.	N.A.
C_0089	11-Aminoundecanoic acid	11-Aminoundecanoic acid	C19325	No ID	202.179	10.2957	1.61835e-05	1.95299e-05	2.21841e-05	1.47707e-05	1.62949e-05	1.94015e-05	1.92992e-05	3.00696e-06	1.68224e-05	2.36e-06	0.871663	0.32782		N.T.	N.T.	N.T.	N.T.	N.T.	N.T.	N.A.	N.A.	N.A.	N.A.	N.A.	N.A.
C_0001	XC0001	XC0001	No ID	No ID	72.081	6.62792	3.28244e-06	3.01325e-06	2.86589e-06	2.2158e-06	2.08919e-06	2.50457e-06	3.05386e-06	2.11224e-07	2.26985e-06	2.12898e-07	0.743273	0.010595	*	N.T.	N.T.	N.T.	N.T.	N.T.	N.T.	N.A.	N.A.	N.A.	N.A.	N.A.	N.A.
A_0108	FMN	FMN	C00061	HMDB01520	455.096	8.35365	3.00624e-05	2.80087e-05	2.44911e-05	2.99687e-05	2.71988e-05	2.68543e-05	2.75207e-05	2.81749e-06	2.80073e-05	1.7074e-06	1.01768	0.81326		N.T.	N.T.	N.T.	N.T.	N.T.	N.T.	N.A.	N.A.	N.A.	N.A.	N.A.	N.A.
A_0036	Decanoic acid	Decanoic acid	C01571	HMDB00511	171.138	7.93134	1.6624e-05	2.59867e-05	1.54005e-05	2.15055e-05	2.39349e-05	2.17221e-05	1.93371e-05	5.79113e-06	2.23875e-05	1.34446e-06	1.15775	0.45998		N.T.	N.T.	N.T.	N.T.	N.T.	N.T.	N.A.	N.A.	N.A.	N.A.	N.A.	N.A.
C_0022	3-Amino-2-piperidone	3-Amino-2-piperidone	No ID	HMDB00323	115.087	7.97727	N.D.	8.58965e-06	N.D.	1.17537e-05	1.36384e-05	1.42098e-05	8.58965e-06	N.A.	1.32006e-05	1.28521e-06	1.53681	N.A.		N.T.	N.T.	N.T.	N.T.	N.T.	N.T.	N.A.	N.A.	N.A.	N.A.	N.A.	N.A.
C_0087	Tyrosine methyl ester	Tyrosine methyl ester	C03404	No ID	196.096	9.88006	5.52721e-06	N.D.	N.D.	5.85769e-06	N.D.	N.D.	5.52721e-06	N.A.	5.85769e-06	N.A.	1.05979	N.A.		N.T.	N.T.	N.T.	N.T.	N.T.	N.T.	N.A.	N.A.	N.A.	N.A.	N.A.	N.A.
C_0033	Nicotinamide	Nicotinamide	C00153	HMDB01406	123.055	7.75226	2.54718e-05	4.74369e-05	2.26883e-05	2.06783e-05	2.12558e-05	2.11082e-05	3.18657e-05	1.35567e-05	2.10141e-05	3.0004e-07	0.659459	0.29992		N.T.	N.T.	N.T.	N.T.	N.T.	N.T.	N.A.	N.A.	N.A.	N.A.	N.A.	N.A.
C_0040	Ile	Ile	C00407,C06418,C16434	HMDB00172	132.101	10.9112	0.0012247	0.00141037	0.00134291	0.000826169	0.000907731	0.00104724	0.00132599	9.39862e-05	0.000927046	0.000111794	0.699133	0.009765	**	5.28668	6.08819	5.79697	3.56634	3.91842	4.52064	5.72395	0.405712	4.0018	0.482583	0.699133	0.009765	**
C_0024	Val	Val	C00183,C06417,C16436	HMDB00883	118.086	10.6924	0.00184216	0.00203429	0.00199511	0.00134061	0.00147022	0.0016135	0.00195719	0.000101524	0.00147478	0.000136503	0.753519	0.009757	**	10.5411	11.6405	11.4163	7.67113	8.41282	9.23265	11.1993	0.580933	8.43886	0.781085	0.753519	0.009757	**
A_0058	XA0027	XA0027	No ID	No ID	227.201	7.48865	N.D.	2.58815e-05	N.D.	N.D.	N.D.	N.D.	2.58815e-05	N.A.	N.D.	N.A.	<1	N.A.		N.T.	N.T.	N.T.	N.T.	N.T.	N.T.	N.A.	N.A.	N.A.	N.A.	N.A.	N.A.
C_0108	Dyphylline	Dyphylline	C07819	No ID	255.107	26.0346	1.05843e-05	1.0761e-05	1.2786e-05	1.12362e-05	1.07198e-05	1.23204e-05	1.13771e-05	1.2233e-06	1.14255e-05	8.1691e-07	1.00425	0.95768		N.T.	N.T.	N.T.	N.T.	N.T.	N.T.	N.A.	N.A.	N.A.	N.A.	N.A.	N.A.
A_0004	Butyric acid	Butyric acid	C00246	HMDB00039	87.0451	9.88734	2.13174e-05	N.D.	1.65011e-05	2.23831e-05	2.99407e-05	2.35195e-05	1.89092e-05	3.40564e-06	2.52811e-05	4.07513e-06	1.33697	0.16777		N.T.	N.T.	N.T.	N.T.	N.T.	N.T.	N.A.	N.A.	N.A.	N.A.	N.A.	N.A.
A_0102	Sucrose 6'-phosphate	Sucrose 6'-phosphate	C02591	No ID	421.073	8.46358	4.88591e-05	4.64492e-05	4.2467e-05	5.17437e-05	4.76126e-05	5.23242e-05	4.59251e-05	3.22814e-06	5.05601e-05	2.56912e-06	1.10093	0.12711		N.T.	N.T.	N.T.	N.T.	N.T.	N.T.	N.A.	N.A.	N.A.	N.A.	N.A.	N.A.
C_0063	Ala-Ala	Ala-Ala	C00993	HMDB03459	161.092	9.81664	0.00257408	0.00265636	0.00269327	0.00207807	0.00217983	0.00211489	0.00264123	6.1018e-05	0.00212426	5.15226e-05	0.804269	0.00041845	***	N.T.	N.T.	N.T.	N.T.	N.T.	N.T.	N.A.	N.A.	N.A.	N.A.	N.A.	N.A.
A_0030	Terephthalic acid	Terephthalic acid	C06337	HMDB02428	165.019	16.7251	7.30683e-06	8.5409e-06	7.27104e-06	9.82738e-06	8.39487e-06	7.90867e-06	7.70626e-06	7.23047e-07	8.71031e-06	9.97495e-07	1.13029	0.23742		N.T.	N.T.	N.T.	N.T.	N.T.	N.T.	N.A.	N.A.	N.A.	N.A.	N.A.	N.A.
A_0043	Pyrophosphate	Pyrophosphate	C00013	HMDB00250	176.935	16.7796	0.000256303	0.000247476	0.000245476	0.000270996	0.000246222	0.000279006	0.000249752	5.7612e-06	0.000265408	1.70913e-05	1.06269	0.24913		N.T.	N.T.	N.T.	N.T.	N.T.	N.T.	N.A.	N.A.	N.A.	N.A.	N.A.	N.A.
C_0080	Tyr	Tyr	C00082,C01536,C06420	HMDB00158	182.08	12.2388	8.99517e-05	9.2469e-05	9.71573e-05	8.53851e-05	9.24448e-05	9.68129e-05	9.31927e-05	3.65692e-06	9.15476e-05	5.7665e-06	0.982348	0.70155		0.758918	0.780157	0.819712	0.72039	0.779953	0.816806	0.786263	0.0308533	0.772383	0.0486517	0.982348	0.70155
A_0087	AMP	AMP	C00020	HMDB00045	346.054	9.32174	0.000705623	0.00062588	0.000684197	0.000543756	0.000456123	0.000478276	0.0006719	4.12692e-05	0.000492718	4.55665e-05	0.733321	0.007428	**	16.0427	14.2297	15.5556	12.3626	10.3702	10.8739	15.276	0.938279	11.2022	1.03598	0.733321	0.007428	**
A_0056	Lauric acid	Lauric acid	C02679	HMDB00638	199.17	7.62885	8.13494e-05	0.000138515	5.54022e-05	5.7157e-05	0.000101496	7.67615e-05	9.17554e-05	4.25222e-05	7.84713e-05	2.22187e-05	0.855223	0.66416		N.T.	N.T.	N.T.	N.T.	N.T.	N.T.	N.A.	N.A.	N.A.	N.A.	N.A.	N.A.
C_0120	Glutathione (GSSG)_divalent	GSSG	C00127	HMDB03337	307.082	13.2004	0.00761137	0.0104773	0.00587486	0.00784429	0.00879282	0.00944827	0.00798785	0.00232421	0.00869513	0.000806439	1.08854	0.65933		58.8794	81.0495	45.4462	60.6812	68.0187	73.0891	61.7917	17.9794	67.263	6.23838	1.08854	0.65933
A_0035	Glycerol 3-phosphate	G3P	C00093	HMDB00126	171.006	12.1962	8.22076e-05	0.00010461	8.05684e-05	7.16504e-05	7.20179e-05	8.14424e-05	8.91286e-05	1.34322e-05	7.50369e-05	5.55038e-06	0.841895	0.20304		2.93952	3.74057	2.88091	2.56202	2.57517	2.91216	3.187	0.480299	2.68312	0.198467	0.841895	0.20304
C_0012	Hexylamine	Hexylamine	C08306	No ID	102.127	7.95508	N.D.	N.D.	N.D.	5.70052e-06	N.D.	N.D.	N.D.	N.A.	5.70052e-06	N.A.	1<	N.A.		N.T.	N.T.	N.T.	N.T.	N.T.	N.T.	N.A.	N.A.	N.A.	N.A.	N.A.	N.A.
A_0078	dTMP	dTMP	C00364	HMDB01227	321.048	9.55252	6.43156e-05	5.43269e-05	5.3047e-05	6.69235e-05	5.75291e-05	5.53148e-05	5.72298e-05	6.16969e-06	5.99225e-05	6.16336e-06	1.04705	0.62114		1.36037	1.1491	1.12203	1.41554	1.21683	1.16999	1.2105	0.130498	1.26745	0.130365	1.04705	0.62114
C_0039	Leu	Leu	C00123,C01570,C16439	HMDB00687	132.101	11.0336	0.001929	0.00222312	0.0021387	0.00119244	0.00134694	0.00150775	0.00209694	0.000151441	0.00134905	0.000157666	0.64334	0.0040853	**	7.47786	8.61802	8.29078	4.62256	5.22147	5.84488	8.12889	0.587068	5.22964	0.6112	0.64334	0.0040853	**
C_0043	Thiaproline	Thiaproline	No ID	No ID	134.027	15.3649	0.000110222	8.52255e-05	0.000161193	0.000173776	0.000189588	0.000166953	0.00011888	3.87168e-05	0.000176772	1.16115e-05	1.48698	0.11229		N.T.	N.T.	N.T.	N.T.	N.T.	N.T.	N.A.	N.A.	N.A.	N.A.	N.A.	N.A.
A_0022	Malic acid	Malic acid	C00149,C00497,C00711	HMDB00156,HMDB00744	133.013	22.02	1.41807e-05	1.05144e-05	1.03306e-05	1.3555e-05	1.30848e-05	1.44253e-05	1.16752e-05	2.17173e-06	1.36884e-05	6.80113e-07	1.17243	0.24513		0.223562	0.165762	0.162865	0.213699	0.206286	0.227419	0.184063	0.0342379	0.215801	0.0107222	1.17243	0.24513
A_0106	ADP	ADP	C00008	HMDB01341	426.021	10.8777	0.00104096	0.000959493	0.000996712	0.00100558	0.000899449	0.000897098	0.000999054	4.07822e-05	0.000934043	6.19657e-05	0.934928	0.21443		21.1766	19.5193	20.2765	20.4569	18.2978	18.25	20.3241	0.829647	19.0016	1.26059	0.934928	0.21443
A_0064	Pyridoxal 5-phosphate	PLP	C00018	HMDB01491	246.016	11.5434	3.42068e-05	N.D.	2.74773e-05	N.D.	3.13227e-05	3.75929e-05	3.08421e-05	4.75844e-06	3.44578e-05	4.43373e-06	1.11723	0.51446		N.T.	N.T.	N.T.	N.T.	N.T.	N.T.	N.A.	N.A.	N.A.	N.A.	N.A.	N.A.
A_0015	2-Hydroxyvaleric acid	2-Hydroxyvaleric acid	No ID	HMDB01863	117.055	9.14524	1.89359e-05	1.16467e-05	1.02866e-05	1.20257e-05	1.88701e-05	1.92057e-05	1.36231e-05	4.65104e-06	1.67005e-05	4.05194e-06	1.2259	0.43712		N.T.	N.T.	N.T.	N.T.	N.T.	N.T.	N.A.	N.A.	N.A.	N.A.	N.A.	N.A.
C_0010	Cyclohexylamine	Cyclohexylamine	C00571	No ID	100.112	8.07163	7.54327e-06	5.20964e-06	6.65612e-06	7.44479e-06	6.59622e-06	6.30707e-06	6.46968e-06	1.17793e-06	6.78269e-06	5.91341e-07	1.04838	0.7089		N.T.	N.T.	N.T.	N.T.	N.T.	N.T.	N.A.	N.A.	N.A.	N.A.	N.A.	N.A.
A_0089	GMP	GMP	C00144	HMDB01397	362.049	9.15473	0.000125693	0.000109835	9.30928e-05	8.76557e-05	7.08785e-05	7.48646e-05	0.00010954	1.63021e-05	7.77996e-05	8.76524e-06	0.710239	0.057441		3.86973	3.3815	2.86606	2.69867	2.18215	2.30487	3.37243	0.501895	2.39523	0.269857	0.710239	0.057441
C_0057	Glu	Glu	C00025,C00217,C00302	HMDB00148,HMDB03339	149.063	11.6463	0.00355029	0.00358238	0.00380224	0.00291134	0.00314594	0.00309753	0.00364497	0.000137141	0.0030516	0.000123861	0.837209	0.0052751	**	716.311	722.785	767.144	587.394	634.728	624.961	735.413	27.6697	615.694	24.9903	0.837209	0.0052751	**
A_0124	Deamido-NAD+	Deamido-NAD	C00857	HMDB01179	663.086	8.30917	5.1805e-06	6.10642e-06	9.18601e-06	3.9883e-06	5.47651e-06	5.51465e-06	6.82431e-06	2.09703e-06	4.99315e-06	8.70437e-07	0.731671	0.26727		N.T.	N.T.	N.T.	N.T.	N.T.	N.T.	N.A.	N.A.	N.A.	N.A.	N.A.	N.A.
A_0125	NADH	NADH	C00004	HMDB01487	664.119	8.16615	2.37143e-05	2.93189e-05	1.9003e-05	1.79083e-05	2.08181e-05	1.60238e-05	2.40121e-05	5.16439e-06	1.82501e-05	2.41533e-06	0.760037	0.18364		N.T.	N.T.	N.T.	N.T.	N.T.	N.T.	N.A.	N.A.	N.A.	N.A.	N.A.	N.A.
A_0110	dCTP	dCTP	C00458	HMDB00998	465.982	12.4632	6.23207e-06	5.87187e-06	6.75011e-06	5.28298e-06	4.50618e-06	4.18379e-06	6.28468e-06	4.41475e-07	4.65765e-06	5.65032e-07	0.741111	0.019067	*	N.T.	N.T.	N.T.	N.T.	N.T.	N.T.	N.A.	N.A.	N.A.	N.A.	N.A.	N.A.
C_0017	Ser	Ser	C00065,C00716,C00740	HMDB00187,HMDB03406	106.05	10.6646	0.000248492	0.000269147	0.000271809	0.000193967	0.000203168	0.000223974	0.000263149	1.27632e-05	0.000207037	1.53731e-05	0.786766	0.0089766	**	3.46547	3.75353	3.79066	2.70507	2.83339	3.12356	3.66989	0.177997	2.88734	0.214394	0.786766	0.0089766	**
A_0025	Octanoic acid	Octanoic acid	C06423	HMDB00482	143.107	8.35287	N.D.	N.D.	1.47182e-05	N.D.	N.D.	N.D.	1.47182e-05	N.A.	N.D.	N.A.	<1	N.A.		N.T.	N.T.	N.T.	N.T.	N.T.	N.T.	N.A.	N.A.	N.A.	N.A.	N.A.	N.A.
A_0085	Fructose 1,6-diphosphate	F1,6P	C00354	HMDB01058	338.987	14.8424	0.000336029	0.000338336	0.000289374	0.000237004	0.0002308	0.000225795	0.000321246	2.76264e-05	0.0002312	5.61539e-06	0.719696	0.026049	*	7.03128	7.07956	6.05504	4.95922	4.8294	4.72467	6.72196	0.578072	4.83776	0.1175	0.719696	0.026049	*
A_0063	2-Deoxyglucose 6-phosphate	2-Deoxyglucose 6-phosphate	C06369	No ID	243.026	10.2896	6.60321e-06	6.55126e-06	5.99439e-06	6.065e-06	5.71909e-06	6.81492e-06	6.38295e-06	3.37508e-07	6.19967e-06	5.60186e-07	0.971286	0.65796		N.T.	N.T.	N.T.	N.T.	N.T.	N.T.	N.A.	N.A.	N.A.	N.A.	N.A.	N.A.
A_0005	Lactic acid	Lactic acid	C00186,C00256,C01432	HMDB00190,HMDB01311	89.0243	10.7731	0.000347272	0.000443116	0.000337579	0.00028469	0.000269584	0.00027236	0.000375989	5.83356e-05	0.000275545	8.04091e-06	0.732853	0.093772		15.3643	19.6047	14.9355	12.5955	11.9272	12.05	16.6348	2.58094	12.1909	0.355753	0.732853	0.093772
A_0096	FAD_divalent	FAD	C00016	HMDB01248	391.57	7.84674	3.67661e-05	3.56437e-05	3.66927e-05	3.61988e-05	3.41528e-05	3.39293e-05	3.63675e-05	6.27894e-07	3.47603e-05	1.2508e-06	0.955807	0.14244		N.T.	N.T.	N.T.	N.T.	N.T.	N.T.	N.A.	N.A.	N.A.	N.A.	N.A.	N.A.
A_0101	dADP	dADP	C00206	HMDB01508	410.026	10.9909	1.40183e-05	1.33532e-05	1.33681e-05	1.05051e-05	1.36141e-05	1.18554e-05	1.35799e-05	3.79732e-07	1.19915e-05	1.55894e-06	0.883035	0.21517		0.27961	0.34105	0.310614	0.222295	0.239725	0.226961	0.310425	0.0307207	0.22966	0.00902299	0.739826	0.036251	*
A_0054	Gluconic acid	Gluconic acid	C00257	HMDB00625	195.05	8.04977	0.000306129	0.000309794	0.000301583	0.000207922	0.000200477	0.00020704	0.000305835	4.11328e-06	0.000205146	4.06771e-06	0.670774	7.2193e-06	***	8.28391	8.38307	8.16089	5.6264	5.42494	5.60255	8.27596	0.111306	5.5513	0.110073	0.670774	7.2193e-06	***
C_0110	Thiamine	Thiamine	C00378	HMDB00235	265.11	6.84966	2.93429e-05	3.11453e-05	2.76152e-05	3.52918e-05	3.2492e-05	3.16981e-05	2.93678e-05	1.76519e-06	3.31607e-05	1.88787e-06	1.12915	0.064135		N.T.	N.T.	N.T.	N.T.	N.T.	N.T.	N.A.	N.A.	N.A.	N.A.	N.A.	N.A.
A_0127	NADP+	NADP+	C00006	HMDB00217	742.07	9.38344	4.16992e-05	4.25751e-05	4.29072e-05	3.82755e-05	4.01145e-05	3.82431e-05	4.23938e-05	6.24075e-07	3.88777e-05	1.07123e-06	0.917061	0.013687	*	1.2917	1.31884	1.32912	1.18565	1.24262	1.18464	1.31322	0.0193318	1.2043	0.0331832	0.917061	0.013687	*
A_0060	Ribose 5-phosphate	R5P	C00117	HMDB01548	229.011	10.5861	9.12387e-06	1.22209e-05	1.14532e-05	1.07658e-05	1.19528e-05	1.06851e-05	1.09327e-05	1.61281e-06	1.11346e-05	7.09728e-07	1.01847	0.85645		0.248357	0.33266	0.311762	0.293051	0.325361	0.290855	0.297593	0.0439015	0.303089	0.0193192	1.01847	0.85645
A_0066	Glucose 6-phosphate	G6P	C00668,C01172,C00092	HMDB01401	259.021	9.86905	0.000300802	0.000302086	0.000233788	0.000205289	0.000181952	0.000208195	0.000278892	3.90661e-05	0.000198479	1.43859e-05	0.711669	0.05662		9.62053	9.6616	7.47724	6.56575	5.81938	6.6587	8.91979	1.24945	6.34794	0.460104	0.711669	0.05662
C_0029	allo-Threonine	allo-Threonine	C05519	HMDB04041	120.065	11.5388	2.42943e-05	2.6144e-05	2.68324e-05	1.96164e-05	2.38418e-05	2.2561e-05	2.57569e-05	1.31256e-06	2.20064e-05	2.16663e-06	0.854388	0.075513		N.T.	N.T.	N.T.	N.T.	N.T.	N.T.	N.A.	N.A.	N.A.	N.A.	N.A.	N.A.
C_0064	2-Aminoadipic acid	2-Aminoadipic acid	C00956	HMDB00510	162.076	11.6222	0.000150073	9.77536e-05	0.000156536	0.000110844	0.000132233	0.000142935	0.000134788	3.22348e-05	0.000128671	1.63396e-05	0.954618	0.78872		N.T.	N.T.	N.T.	N.T.	N.T.	N.T.	N.A.	N.A.	N.A.	N.A.	N.A.	N.A.
C_0008	Glycerol	Glycerol	C00116	HMDB00131	93.0545	25.924	0.0133466	0.0138958	0.0126433	0.0108027	0.0135347	0.0126189	0.0132952	0.000627814	0.0123188	0.0013905	0.926557	0.35415		N.T.	N.T.	N.T.	N.T.	N.T.	N.T.	N.A.	N.A.	N.A.	N.A.	N.A.	N.A.
C_0018	Diethanolamine	Diethanolamine	C06772	HMDB04437	106.086	8.02442	3.01943e-05	2.08802e-05	2.76284e-05	2.47074e-05	3.23786e-05	2.84076e-05	2.62343e-05	4.81097e-06	2.84978e-05	3.83641e-06	1.08628	0.56028		N.T.	N.T.	N.T.	N.T.	N.T.	N.T.	N.A.	N.A.	N.A.	N.A.	N.A.	N.A.
A_0100	Acetyl CoA_divalent	AcCoA	C00024	HMDB01206	403.555	10.2634	1.16832e-05	8.3387e-06	3.31415e-05	9.72311e-06	5.57942e-06	1.20772e-05	1.77211e-05	1.34588e-05	9.12657e-06	3.28969e-06	0.51501	0.38468		0.190379	0.13588	0.540046	0.158439	0.0909174	0.196799	0.288768	0.219312	0.148719	0.0536059	0.51501	0.38468
C_0103	Uridine	Uridine	C00299	HMDB00296	245.077	26.0097	0.000119028	0.000168205	0.000170667	0.000144399	0.00021469	0.000219755	0.000152633	2.9129e-05	0.000192948	4.21209e-05	1.26413	0.25263		3.12663	4.41841	4.48308	3.79308	5.63949	5.77254	4.00937	0.765162	5.06837	1.10643	1.26413	0.25263
C_0123	S-Methylglutathione	S-Methylglutathione	C11347	No ID	322.105	14.6057	0.000110625	0.000106527	0.000126661	0.000147359	0.000149483	0.000140073	0.000114604	1.06407e-05	0.000145638	4.93507e-06	1.27079	0.022251	*	N.T.	N.T.	N.T.	N.T.	N.T.	N.T.	N.A.	N.A.	N.A.	N.A.	N.A.	N.A.
A_0061	Ribulose 5-phosphate	Ru5P	C00199,C01101	HMDB00618	229.011	10.9883	4.32301e-05	4.25994e-05	4.33841e-05	2.92823e-05	3.15579e-05	3.50842e-05	4.30712e-05	4.15805e-07	3.19748e-05	2.92333e-06	0.742371	0.020615	*	1.28435	1.26561	1.28893	0.869967	0.937575	1.04234	1.27963	0.0123534	0.94996	0.086851	0.742371	0.020615	*
C_0111	Adenosine	Adenosine	C00212	HMDB00050	268.103	10.5256	0.000575525	0.000629583	0.000859609	0.000457422	0.000708831	0.000684117	0.000688239	0.000150852	0.00061679	0.000138569	0.896186	0.57855		4.0076	4.38402	5.98578	3.1852	4.93586	4.76376	4.79247	1.05044	4.29494	0.964908	0.896186	0.57855
A_0097	dTDP	dTDP	C00363	HMDB01274	401.014	11.3372	9.62568e-05	9.35941e-05	9.16327e-05	0.000123542	0.000115338	0.000115402	9.38279e-05	2.32092e-06	0.000118094	4.71814e-06	1.25862	0.0045351	**	2.23135	2.16962	2.12416	2.86385	2.67366	2.67517	2.17504	0.0538019	2.73756	0.109372	1.25862	0.0045351	**
C_0115	Guanosine	Guanosine	C00387	HMDB00133	284.097	13.6466	5.56194e-05	5.47304e-05	7.05461e-05	4.47569e-05	6.57665e-05	6.62381e-05	6.02986e-05	8.88568e-06	5.89205e-05	1.22683e-05	0.977145	0.88313		0.587801	0.578405	0.74555	0.473003	0.695038	0.700022	0.637252	0.0939062	0.622688	0.129655	0.977145	0.88313
C_0126	Gibberellic acid	Gibberellic acid	C01699	HMDB03559	347.152	25.9398	N.D.	N.D.	N.D.	3.46171e-06	5.05084e-06	4.77496e-06	N.D.	N.A.	4.42917e-06	8.49121e-07	1<	N.A.		N.T.	N.T.	N.T.	N.T.	N.T.	N.T.	N.A.	N.A.	N.A.	N.A.	N.A.	N.A.
A_0080	CMP	CMP	C00055	HMDB00095	322.044	9.58604	0.000201228	0.000196683	0.00020838	0.000185904	0.000151762	0.000155504	0.000202097	5.89663e-06	0.00016439	1.87252e-05	0.81342	0.062138		6.99379	6.83585	7.24238	6.46119	5.27457	5.40464	7.02401	0.204941	5.71347	0.650805	0.81342	0.062138
C_0026	2-Methylserine	2-Methylserine	C02115	No ID	120.065	11.0938	3.36588e-05	3.95807e-05	3.49657e-05	2.81614e-05	2.91626e-05	3.16941e-05	3.60684e-05	3.11116e-06	2.96727e-05	1.82076e-06	0.822679	0.049456	*	N.T.	N.T.	N.T.	N.T.	N.T.	N.T.	N.A.	N.A.	N.A.	N.A.	N.A.	N.A.
C_0072	Pyridoxal	Pyridoxal	C00250	HMDB01545	168.065	9.2922	3.70514e-05	2.76069e-05	3.56512e-05	2.22769e-05	2.88418e-05	3.06105e-05	3.34365e-05	5.09687e-06	2.72431e-05	4.39083e-06	0.814771	0.18758		N.T.	N.T.	N.T.	N.T.	N.T.	N.T.	N.A.	N.A.	N.A.	N.A.	N.A.	N.A.
A_0126	3'-Dephospho CoA	Dephospho-CoA	C00882	HMDB01373	686.144	7.98015	2.48046e-05	4.00355e-06	3.31415e-05	1.68308e-05	1.53269e-05	1.78901e-05	2.06499e-05	1.50067e-05	1.66826e-05	1.28803e-06	0.807879	0.69241		N.T.	N.T.	N.T.	N.T.	N.T.	N.T.	N.A.	N.A.	N.A.	N.A.	N.A.	N.A.
A_0115	ATP	ATP	C00002	HMDB00538	505.988	11.7978	0.00112454	0.00113311	0.001118	0.000844217	0.000789713	0.000790874	0.00112522	7.57695e-06	0.000808268	3.11379e-05	0.718322	0.0020378	**	22.4133	22.5841	22.283	16.8262	15.7398	15.763	22.4268	0.151017	16.1097	0.620613	0.718322	0.0020378	**
A_0081	UMP	UMP	C00105	HMDB00288	323.027	9.79433	0.000442809	0.000391693	0.000397735	0.000541575	0.000448758	0.000420077	0.000410746	2.79317e-05	0.000470137	6.35076e-05	1.14459	0.24281		11.0674	9.78978	9.9408	13.5359	11.216	10.4992	10.266	0.698112	11.7504	1.58728	1.14459	0.24281
C_0071	Phe	Phe	C00079,C02057,C02265	HMDB00159	166.085	11.9115	0.00233343	0.00260766	0.00259599	0.000597312	0.000662458	0.000684676	0.00251236	0.000155067	0.000648149	4.54057e-05	0.257984	0.0011424	**	12.5331	14.006	13.9434	3.20823	3.55814	3.67747	13.4942	0.832882	3.48128	0.243879	0.257984	0.0011424	**
C_0102	Cytidine	Cytidine	C00475	HMDB00089	244.092	10.305	6.46112e-05	9.77703e-05	0.000122822	7.88489e-05	0.000107335	0.000115202	9.50679e-05	2.91994e-05	0.000100462	1.91265e-05	1.05674	0.80418		0.788104	1.19257	1.49814	0.96177	1.30924	1.4052	1.1596	0.356164	1.2254	0.233298	1.05674	0.80418
A_0111	dTTP	dTTP	C00459	HMDB01342	480.981	12.1361	0.000128925	0.00012796	0.000125567	0.00017274	0.000154489	0.000159917	0.000127484	1.72902e-06	0.000162382	9.37155e-06	1.27375	0.020321	*	2.67237	2.65237	2.60276	3.58056	3.20227	3.31478	2.6425	0.0358393	3.36587	0.194255	1.27375	0.020321	*
C_0095	Cystathionine	Cystathionine	C00542,C02291	HMDB00099	223.074	10.5692	3.09609e-05	3.35917e-05	2.59523e-05	2.34538e-05	2.65296e-05	2.81734e-05	3.01683e-05	3.88093e-06	2.60523e-05	2.39576e-06	0.863565	0.207		N.T.	N.T.	N.T.	N.T.	N.T.	N.T.	N.A.	N.A.	N.A.	N.A.	N.A.	N.A.
A_0045	2-Phosphoglyceric acid	2-PG	C00631	HMDB03391	184.984	19.6186	0.000143786	0.00013993	0.00011484	0.000138226	0.00011483	0.000106438	0.000132852	1.57177e-05	0.000119832	1.64737e-05	0.901993	0.37813		5.05632	4.92072	4.03841	4.86081	4.03807	3.74296	4.67182	0.552721	4.21395	0.579308	0.901993	0.37813
A_0071	6-Phosphogluconic acid	6-PG	C00345	HMDB01316	275.016	14.7382	0.000128902	0.000133735	0.000126572	9.3321e-05	8.62936e-05	8.42648e-05	0.000129736	3.65361e-06	8.79598e-05	4.75249e-06	0.67799	0.00038697	***	3.83692	3.98078	3.76757	2.77782	2.56864	2.50825	3.86176	0.108754	2.61823	0.141464	0.67799	0.00038697	***
C_0027	Homoserine	Homoserine	C00263	HMDB00719	120.065	10.7685	4.3612e-05	5.78645e-05	3.92689e-05	2.04291e-05	2.223e-05	2.46845e-05	4.69151e-05	9.72788e-06	2.24478e-05	2.13605e-06	0.478478	0.043318	*	0.391517	0.519465	0.352528	0.183397	0.199564	0.221599	0.42117	0.0873298	0.20152	0.0191759	0.478478	0.043318	*
A_0075	N-Acetylglucosamine 1-phosphate	GlcNAc-P	C04256	HMDB01367	300.047	9.55713	3.54362e-05	3.69621e-05	3.41467e-05	4.08388e-05	3.68654e-05	3.87555e-05	3.5515e-05	1.40932e-06	3.88199e-05	1.98751e-06	1.09306	0.085713		N.T.	N.T.	N.T.	N.T.	N.T.	N.T.	N.A.	N.A.	N.A.	N.A.	N.A.	N.A.
C_0007	Ala	Ala	C00041,C00133,C01401	HMDB00161,HMDB01310	90.055	9.56366	0.00435404	0.00536481	0.00454344	0.00278018	0.00290376	0.00299641	0.0047541	0.000537307	0.00289345	0.000108484	0.608623	0.023036	*	43.9955	54.209	45.9094	28.0925	29.3412	30.2774	48.038	5.42924	29.237	1.09618	0.608623	0.023036	*
C_0028	Thr	Thr	C00188,C00820	HMDB00167	120.065	11.2607	0.00299466	0.00301057	0.00311954	0.0023688	0.00258032	0.00251302	0.00304159	6.79757e-05	0.00248738	0.000108066	0.817789	0.0032282	**	29.3278	29.4836	30.5508	23.1985	25.27	24.6109	29.7874	0.665711	24.3598	1.05833	0.817789	0.0032282	**
A_0038	Formiminoglutamic acid	Formiminoglutamic acid	No ID	HMDB00854	173.056	8.15593	0.00109817	0.00109642	0.00101004	8.74298e-05	8.29489e-05	9.17451e-05	0.00106821	5.03885e-05	8.73746e-05	4.39837e-06	0.0817953	0.00081143	***	N.T.	N.T.	N.T.	N.T.	N.T.	N.T.	N.A.	N.A.	N.A.	N.A.	N.A.	N.A.
A_0042	N-Carbamoylaspartic acid	Carbamoyl-Asp	C00438	HMDB00828	175.035	15.6628	1.51626e-05	1.33694e-05	1.82473e-05	2.3113e-05	1.83187e-05	1.69952e-05	1.55931e-05	2.46726e-06	1.94757e-05	3.21881e-06	1.24899	0.17742		N.T.	N.T.	N.T.	N.T.	N.T.	N.T.	N.A.	N.A.	N.A.	N.A.	N.A.	N.A.
C_0002	Gly	Gly	C00037	HMDB00123	76.0393	8.7745	0.00127485	0.00130841	0.00136894	0.000993213	0.00105359	0.0010675	0.0013174	4.76849e-05	0.0010381	3.94925e-05	0.787994	0.0016645	**	21.2727	21.8328	22.8428	16.5733	17.5808	17.8129	21.9828	0.795695	17.3223	0.658993	0.787994	0.0016645	**
C_0065	O-Acetylhomoserine	O-Acetylhomoserine	C01077	No ID	162.076	11.7915	5.52128e-05	N.D.	5.20283e-05	3.25393e-05	4.22103e-05	4.2014e-05	5.36206e-05	2.25177e-06	3.89212e-05	5.52775e-06	0.725864	0.030033	*	N.T.	N.T.	N.T.	N.T.	N.T.	N.T.	N.A.	N.A.	N.A.	N.A.	N.A.	N.A.
A_0076	ppGpp_divalent	ppGpp	C01228	No ID	300.469	14.4319	4.82405e-05	4.01325e-05	7.31139e-05	3.47391e-05	3.10507e-05	2.93171e-05	5.3829e-05	1.71862e-05	3.17023e-05	2.76907e-06	0.588945	0.15234		N.T.	N.T.	N.T.	N.T.	N.T.	N.T.	N.A.	N.A.	N.A.	N.A.	N.A.	N.A.
A_0031	Phosphoenolpyruvic acid	PEP	C00074	HMDB00263	166.974	21.6806	0.000300717	0.000241143	0.000232262	0.000279963	0.000216693	0.000201273	0.000258041	3.72242e-05	0.000232643	4.16992e-05	0.901576	0.47583		8.7273	6.99837	6.74064	8.125	6.28881	5.84129	7.48877	1.08031	6.7517	1.21018	0.901576	0.47583
A_0044	O-Phosphoserine	3PSer	C01005	HMDB00272	184.001	12.3678	3.17866e-05	2.92138e-05	2.92456e-05	1.61531e-05	1.50916e-05	1.67734e-05	3.0082e-05	1.47635e-06	1.6006e-05	8.50468e-07	0.53208	0.00052565	***	N.T.	N.T.	N.T.	N.T.	N.T.	N.T.	N.A.	N.A.	N.A.	N.A.	N.A.	N.A.
C_0124	NMN	NicRN	C00455	HMDB00229	335.063	23.9878	9.24252e-05	8.87556e-05	0.000113163	7.54025e-05	0.000116107	0.000107431	9.81146e-05	1.31608e-05	9.96466e-05	2.14395e-05	1.01561	0.92205		N.T.	N.T.	N.T.	N.T.	N.T.	N.T.	N.A.	N.A.	N.A.	N.A.	N.A.	N.A.
A_0084	5-Aminoimidazole-4-carboxamide ribotide	AICAR	C04677	HMDB01517	337.052	9.44401	1.78998e-05	1.54399e-05	1.54959e-05	2.00197e-05	1.70103e-05	1.33545e-05	1.62785e-05	1.40432e-06	1.67948e-05	3.33783e-06	1.03171	0.8226		N.T.	N.T.	N.T.	N.T.	N.T.	N.T.	N.A.	N.A.	N.A.	N.A.	N.A.	N.A.
C_0105	γ-Glu-Cys	g-Glu-Cys	C00669	HMDB01049	251.068	13.9554	0.00155528	1.71793e-05	0.00222601	0.00190587	0.00162836	0.00139915	0.00126616	0.00113244	0.00164446	0.000253742	1.29878	0.62462		N.T.	N.T.	N.T.	N.T.	N.T.	N.T.	N.A.	N.A.	N.A.	N.A.	N.A.	N.A.
A_0046	3-Phosphoglyceric acid	3-PG	C00197	HMDB00807	184.985	20.1099	0.000817414	0.000670962	0.000580282	0.000696258	0.00053711	0.000504243	0.000689553	0.000119654	0.000579204	0.000102696	0.83997	0.29358		26.9623	22.1316	19.1405	22.966	17.7165	16.6324	22.7448	3.94678	19.105	3.38741	0.83997	0.29358
C_0056	N-Acetylserine	N-Acetylserine	No ID	HMDB02931	148.059	27.4213	N.D.	N.D.	N.D.	N.D.	N.D.	N.D.	N.D.	N.A.	N.D.	N.A.	N.A.	N.A.		N.T.	N.T.	N.T.	N.T.	N.T.	N.T.	N.A.	N.A.	N.A.	N.A.	N.A.	N.A.
A_0114	dATP	dATP	C00131	HMDB01532	489.994	11.7434	1.50389e-05	1.83435e-05	1.67065e-05	1.19562e-05	1.28937e-05	1.22072e-05	1.66963e-05	1.65233e-06	1.23524e-05	4.85305e-07	0.739826	0.036251	*	N.T.	N.T.	N.T.	N.T.	N.T.	N.T.	N.A.	N.A.	N.A.	N.A.	N.A.	N.A.
A_0095	PRPP	PRPP	C00119	HMDB00280	388.944	16.7278	1.97323e-05	1.84001e-05	1.59655e-05	6.15015e-05	5.76835e-05	6.24203e-05	1.80326e-05	1.91012e-06	6.05351e-05	2.51197e-06	3.35697	3.4971e-05	***	0.551233	0.514019	0.446004	1.71808	1.61142	1.74375	0.503752	0.0533603	1.69108	0.0701733	3.35697	3.4971e-05	***
C_0044	Asp	Asp	C00049,C00402,C16433	HMDB00191,HMDB06483	134.045	12.4799	0.0105559	0.0106983	0.0109101	0.00876709	0.00925629	0.0095417	0.0107214	0.000178216	0.00918836	0.000391746	0.85701	0.010521	*	125.536	127.23	129.748	104.263	110.081	113.475	127.505	2.11944	109.273	4.65885	0.85701	0.010521	*
A_0093	CoA_divalent	CoA	C00010	HMDB01423	382.549	10.6346	0.00077314	0.000138903	0.000981619	0.000681539	0.000540469	0.000589173	0.000631221	0.000438917	0.000603727	7.16523e-05	0.956444	0.92406		12.4469	2.23623	15.8033	10.9722	8.70113	9.48522	10.1622	7.06623	9.71954	1.15355	0.956444	0.92406
A_0099	UDP	UDP	C00015	HMDB00295	402.994	11.6892	0.000207568	0.00021658	0.000255477	0.00024777	0.000230756	0.000259372	0.000226542	2.54605e-05	0.000245966	1.43932e-05	1.08574	0.32956		4.64029	4.84175	5.71132	5.53903	5.15867	5.7984	5.06445	0.569184	5.4987	0.321767	1.08574	0.32956
A_0098	CDP	CDP	C00112	HMDB01546	402.01	11.4926	0.000133232	0.000144265	0.00014694	0.000159367	0.000150078	0.000157615	0.000141479	7.2663e-06	0.000155687	4.93536e-06	1.10042	0.056371		3.06746	3.32149	3.38306	3.66918	3.45533	3.62884	3.25733	0.167295	3.58445	0.113629	1.10042	0.056371
C_0128	S-Lactoylglutathione	S-Lactoylglutathione	C03451	HMDB01066	380.112	15.0678	1.3439e-05	8.04368e-06	1.3498e-05	1.12324e-05	1.07511e-05	1.06811e-05	1.16602e-05	3.13215e-06	1.08882e-05	3.00092e-07	0.933791	0.71156		N.T.	N.T.	N.T.	N.T.	N.T.	N.T.	N.A.	N.A.	N.A.	N.A.	N.A.	N.A.
A_0073	Sedoheptulose 7-phosphate	S7P	C05382	HMDB01068	289.031	9.66853	N.D.	7.61079e-06	7.24903e-06	5.36118e-06	4.30035e-06	6.3407e-06	7.42991e-06	2.55803e-07	5.33408e-06	1.02045e-06	0.71792	0.060845		N.D.	0.185053	0.176257	0.130354	0.104561	0.154171	0.180655	0.00621972	0.129695	0.0248117	0.71792	0.060845
C_0091	Trp	Trp	C00078,C00525,C00806	HMDB00929	205.094	11.7278	0.000193016	0.000208419	0.000220466	0.000150816	0.000165766	0.000164289	0.0002073	1.3759e-05	0.000160291	8.23805e-06	0.773229	0.011931	*	1.36992	1.47924	1.56474	1.07041	1.17652	1.16604	1.4713	0.0976537	1.13765	0.0584691	0.773229	0.011931	*
C_0013	2-Aminobutyric acid	2-Aminobutyric acid	C02261,C02356	HMDB00452	104.07	10.2624	3.48701e-05	3.58465e-05	3.36256e-05	2.58498e-05	2.68426e-05	2.79988e-05	3.47807e-05	1.11314e-06	2.6897e-05	1.07554e-06	0.773332	0.00091608	***	N.T.	N.T.	N.T.	N.T.	N.T.	N.T.	N.A.	N.A.	N.A.	N.A.	N.A.	N.A.
C_0053	Spermidine	Spermidine	C00315	HMDB01257	146.165	4.63513	9.40685e-06	9.23981e-06	7.31068e-06	8.51819e-06	7.68385e-06	7.42242e-06	8.65245e-06	1.165e-06	7.87482e-06	5.72306e-07	0.910126	0.37778		0.0973682	0.0956392	0.0756712	0.0881699	0.0795338	0.0768277	0.0895595	0.0120587	0.0815105	0.00592381	0.910126	0.37778
A_0034	Dihydroxyacetone phosphate	DHAP	C00111	HMDB01473	168.99	12.7637	2.6351e-05	2.26463e-05	2.89154e-05	N.D.	8.55659e-06	1.15265e-05	2.59709e-05	3.15177e-06	1.00415e-05	2.10002e-06	0.386645	0.0069716	**	1.07679	0.925402	1.18158	N.D.	0.34965	0.471008	1.06125	0.128791	0.410329	0.0858135	0.386645	0.0069716	**
C_0074	N5-Ethylglutamine	N5-Ethylglutamine	C01047	No ID	175.107	12.2528	2.10034e-05	2.9224e-05	2.68014e-05	1.91717e-05	2.06494e-05	2.27475e-05	2.56763e-05	4.22421e-06	2.08562e-05	1.79687e-06	0.812275	0.17663		N.T.	N.T.	N.T.	N.T.	N.T.	N.T.	N.A.	N.A.	N.A.	N.A.	N.A.	N.A.
C_0088	N-Acetylhistidine	N-Acetylhistidine	C02997	No ID	198.087	10.4644	2.91396e-06	3.17163e-06	3.33912e-06	2.54932e-06	3.33723e-06	2.86577e-06	3.14157e-06	2.14166e-07	2.91744e-06	3.96487e-07	0.928657	0.45092		N.T.	N.T.	N.T.	N.T.	N.T.	N.T.	N.A.	N.A.	N.A.	N.A.	N.A.	N.A.
A_0023	Threonic acid	Threonic acid	C01620	HMDB00943	135.029	9.27056	0.000117358	0.000109503	0.000101875	0.000148349	0.000126048	0.000125606	0.000109579	7.74152e-06	0.000133334	1.30052e-05	1.21679	0.066325		N.T.	N.T.	N.T.	N.T.	N.T.	N.T.	N.A.	N.A.	N.A.	N.A.	N.A.	N.A.
A_0069	Sorbitol 6-phosphate	Sorbitol 6-phosphate	C01096	HMDB05831	261.036	9.97368	6.44083e-06	6.8586e-06	5.1653e-06	6.79488e-06	5.20452e-06	6.22597e-06	6.15491e-06	8.8212e-07	6.07513e-06	8.0584e-07	0.987037	0.91354		N.T.	N.T.	N.T.	N.T.	N.T.	N.T.	N.A.	N.A.	N.A.	N.A.	N.A.	N.A.
C_0020	Uracil	Uracil	C00106	HMDB00300	113.034	25.964	3.54419e-05	5.20964e-05	5.44475e-05	4.25411e-05	5.13143e-05	6.27016e-05	4.73286e-05	1.03611e-05	5.21857e-05	1.01084e-05	1.10262	0.59231		1.18354	1.73969	1.8182	1.42061	1.71358	2.09384	1.58048	0.345995	1.74267	0.337557	1.10262	0.59231
C_0058	Met	Met	C00073,C00855,C01733	HMDB00696	150.058	11.4998	0.000461613	0.000558661	0.00052494	0.000330147	0.000345957	0.000328472	0.000515071	4.92707e-05	0.000334859	9.64798e-06	0.650121	0.020752	*	3.9152	4.73831	4.45231	2.80016	2.93425	2.78595	4.3686	0.417892	2.84012	0.0818298	0.650121	0.020752	*
A_0003	Pyruvic acid	Pyruvic acid	C00022	HMDB00243	87.0087	12.9709	0.000224068	0.000327951	0.000269579	N.D.	N.D.	0.000109123	0.000273866	5.2074e-05	0.000109123	N.A.	0.398453	N.A.		12.3647	18.0972	14.876	N.D.	N.D.	6.02167	15.1126	2.87357	6.02167	N.A.	0.398453	N.A.
C_0127	XC0137	XC0137	No ID	No ID	350.099	14.7774	7.46364e-05	5.65767e-05	0.000100213	4.25526e-05	5.3963e-05	7.02272e-05	7.71422e-05	2.1926e-05	5.55809e-05	1.3908e-05	0.7205	0.23597		N.T.	N.T.	N.T.	N.T.	N.T.	N.T.	N.A.	N.A.	N.A.	N.A.	N.A.	N.A.
A_0047	N-Acetylglutamine	N-Acetylglutamine	No ID	HMDB06029	187.073	8.08516	2.52221e-05	2.57279e-05	1.97954e-05	6.89046e-06	6.96877e-06	7.87042e-06	2.35818e-05	3.28883e-06	7.24322e-06	5.44585e-07	0.307153	0.011545	*	N.T.	N.T.	N.T.	N.T.	N.T.	N.T.	N.A.	N.A.	N.A.	N.A.	N.A.	N.A.
A_0113	UTP	UTP	C00075	HMDB00285	482.961	12.6338	0.000899559	0.000873089	0.000850572	0.000855208	0.000783597	0.000743392	0.000874407	2.45203e-05	0.000794066	5.66386e-05	0.908119	0.11841		16.4861	16.001	15.5883	15.6733	14.3609	13.624	16.0251	0.44938	14.5527	1.03801	0.908119	0.11841
A_0026	XA0004	XA0004	No ID	No ID	144.029	9.34885	9.88935e-06	1.21562e-05	1.01178e-05	1.20692e-05	9.65924e-06	9.52253e-06	1.07211e-05	1.24807e-06	1.0417e-05	1.43247e-06	0.971631	0.79555		N.T.	N.T.	N.T.	N.T.	N.T.	N.T.	N.A.	N.A.	N.A.	N.A.	N.A.	N.A.
A_0112	CTP	CTP	C00063	HMDB00082	481.976	12.3957	0.000163882	0.00014729	0.000156742	0.000125167	0.000119858	0.000125468	0.000155971	8.32259e-06	0.000123498	3.15528e-06	0.791798	0.012607	*	4.82845	4.33961	4.61809	3.68779	3.53139	3.69666	4.59538	0.245209	3.63861	0.092964	0.791798	0.012607	*
A_0057	Pantothenic acid	Pantothenic acid	C00864	HMDB00210	218.102	7.63074	0.000124409	0.000116637	0.000103189	4.88676e-05	4.59953e-05	4.902e-05	0.000114745	1.07362e-05	4.7961e-05	1.70398e-06	0.417979	0.0073375	**	N.T.	N.T.	N.T.	N.T.	N.T.	N.T.	N.A.	N.A.	N.A.	N.A.	N.A.	N.A.
C_0054	Gln	Gln	C00064,C00303,C00819	HMDB00641,HMDB03423	147.076	11.5341	0.00308294	0.00293647	0.00265436	0.00180546	0.00197412	0.00190034	0.00289126	0.000217842	0.00189331	8.45481e-05	0.654838	0.0082927	**	36.6554	34.9139	31.5596	21.4665	23.4718	22.5945	34.3763	2.59008	22.5109	1.00526	0.654838	0.0082927	**
A_0072	Rhein	Rhein	C10401	No ID	283.023	8.65289	4.10574e-06	6.31671e-06	3.58049e-06	4.33587e-06	4.82962e-06	3.70958e-06	4.66765e-06	1.45208e-06	4.29169e-06	5.61327e-07	0.919454	0.70801		N.T.	N.T.	N.T.	N.T.	N.T.	N.T.	N.A.	N.A.	N.A.	N.A.	N.A.	N.A.
A_0119	dTDP-glucose	TDP-Glc	C00842	HMDB01328	563.067	8.5299	1.37863e-05	1.0757e-05	1.15339e-05	6.55159e-06	7.07903e-06	5.76706e-06	1.20257e-05	1.57341e-06	6.46589e-06	6.60173e-07	0.537671	0.014769	*	N.T.	N.T.	N.T.	N.T.	N.T.	N.T.	N.A.	N.A.	N.A.	N.A.	N.A.	N.A.
A_0120	UDP-glucose UDP-galactose	UDP-Glc UDP-Gal	C00029 C00052	HMDB00286 HMDB00302	565.048	8.65012	0.000312748	0.000300573	0.000249416	0.00028628	0.000282316	0.00029093	0.000287579	3.36058e-05	0.000286509	4.31176e-06	0.996278	0.9612		N.T.	N.T.	N.T.	N.T.	N.T.	N.T.	N.A.	N.A.	N.A.	N.A.	N.A.	N.A.
A_0070	2,3-Diphosphoglyceric acid	Diphosphoglycerate	C01159	HMDB01294	264.95	18.8935	4.20394e-05	4.2106e-05	2.58265e-05	1.79865e-05	1.63854e-05	1.56644e-05	3.66573e-05	9.37981e-06	1.66787e-05	1.18851e-06	0.454991	0.064072		N.T.	N.T.	N.T.	N.T.	N.T.	N.T.	N.A.	N.A.	N.A.	N.A.	N.A.	N.A.
C_0121	Glutathione (GSH)	GSH	C00051	HMDB00125	308.09	14.4489	0.0107103	0.000169972	0.0159448	0.0134045	0.0126073	0.0105877	0.00894169	0.00803476	0.0121998	0.00145191	1.36438	0.55706		115.265	1.82926	171.6	144.261	135.681	113.947	96.2317	86.4712	131.296	15.6256	1.36438	0.55706
C_0055	Lys	Lys	C00047,C00739,C16440	HMDB00182,HMDB03405	147.112	7.15048	0.00399297	0.00518196	0.00445976	0.00150894	0.00173452	0.00165852	0.0045449	0.000599053	0.00163399	0.000114771	0.359523	0.011562	*	43.5121	56.4688	48.5989	16.4432	18.9014	18.0732	49.5266	6.52798	17.8059	1.25068	0.359523	0.011562	*
A_0092	XA0055	XA0055	No ID	No ID	368.997	14.4586	6.34032e-05	5.74327e-05	6.27099e-05	2.08017e-05	2.18546e-05	2.04065e-05	6.11819e-05	3.26537e-06	2.10209e-05	7.48514e-07	0.343581	0.001412	**	N.T.	N.T.	N.T.	N.T.	N.T.	N.T.	N.A.	N.A.	N.A.	N.A.	N.A.	N.A.
C_0117	Argininosuccinic acid	ArgSuccinate	C03406	HMDB00052	291.129	10.0168	8.10234e-06	9.6024e-06	1.1039e-05	1.87078e-05	1.84154e-05	1.75161e-05	9.58125e-06	1.46844e-06	1.82131e-05	6.21079e-07	1.90091	0.003933	**	N.T.	N.T.	N.T.	N.T.	N.T.	N.T.	N.A.	N.A.	N.A.	N.A.	N.A.	N.A.
A_0121	UDP-N-acetylglucosamine	UDP-GlcNAc	C00043	HMDB00290	606.075	8.43658	0.000736002	0.000692404	0.000703735	0.000717051	0.00068449	0.000690593	0.000710714	2.26217e-05	0.000697378	1.73085e-05	0.981237	0.46581		N.T.	N.T.	N.T.	N.T.	N.T.	N.T.	N.A.	N.A.	N.A.	N.A.	N.A.	N.A.
C_0031	Cys	Cys	C00097,C00736,C00793	HMDB00574,HMDB03417	122.027	12.1845	1.07749e-05	N.D.	7.26203e-05	4.3557e-05	2.18426e-05	1.64444e-05	4.16976e-05	4.37313e-05	2.72814e-05	1.43512e-05	0.654267	0.72282		0.150713	N.D.	1.01577	0.609249	0.305521	0.230015	0.583241	0.611687	0.381595	0.200736	0.654267	0.72282
C_0059	Penicillamine	Penicillamine	C07418	No ID	150.058	12.869	3.29473e-05	3.42211e-05	3.67922e-05	5.11782e-06	5.10561e-06	6.00541e-06	3.46535e-05	1.95862e-06	5.40961e-06	5.16011e-07	0.156106	0.00079374	***	N.T.	N.T.	N.T.	N.T.	N.T.	N.T.	N.A.	N.A.	N.A.	N.A.	N.A.	N.A.
C_0069	Methionine sulfoxide	Methionine sulfoxide	C02989	HMDB02005	166.052	12.8573	0.000370954	0.000427232	0.000430534	6.01219e-05	6.07431e-05	6.342e-05	0.000409573	3.34859e-05	6.14283e-05	1.75258e-06	0.149981	0.0030033	**	N.T.	N.T.	N.T.	N.T.	N.T.	N.T.	N.A.	N.A.	N.A.	N.A.	N.A.	N.A.
C_0094	XC0065	XC0065	No ID	No ID	221.091	14.2919	1.19777e-05	N.D.	1.07161e-05	N.D.	1.14906e-05	9.39511e-06	1.13469e-05	8.92089e-07	1.04428e-05	1.48171e-06	0.920322	0.55091		N.T.	N.T.	N.T.	N.T.	N.T.	N.T.	N.A.	N.A.	N.A.	N.A.	N.A.	N.A.
A_0021	N-Acetylalanine	N-Acetylalanine	No ID	HMDB00766	130.05	8.93556	2.01034e-06	1.62568e-06	N.D.	N.D.	N.D.	N.D.	1.81801e-06	2.71996e-07	N.D.	N.A.	<1	N.A.		N.T.	N.T.	N.T.	N.T.	N.T.	N.T.	N.A.	N.A.	N.A.	N.A.	N.A.	N.A.
C_0078	S-Carboxymethylcysteine	S-Carboxymethylcysteine	C03727	No ID	180.033	14.2578	N.D.	N.D.	N.D.	N.D.	N.D.	N.D.	N.D.	N.A.	N.D.	N.A.	N.A.	N.A.		N.T.	N.T.	N.T.	N.T.	N.T.	N.T.	N.A.	N.A.	N.A.	N.A.	N.A.	N.A.
C_0093	β-Ala-Lys	b-Ala-Lys	C05341	No ID	218.15	7.09546	N.D.	N.D.	N.D.	N.D.	N.D.	N.D.	N.D.	N.A.	N.D.	N.A.	N.A.	N.A.		N.T.	N.T.	N.T.	N.T.	N.T.	N.T.	N.A.	N.A.	N.A.	N.A.	N.A.	N.A.
A_0029	N-Acetylcysteine	N-Acetylcysteine	C06809	HMDB01890	162.024	8.95153	N.D.	N.D.	3.85196e-06	3.29317e-06	4.6679e-06	4.32147e-06	3.85196e-06	N.A.	4.09418e-06	7.14991e-07	1.06288	N.A.		N.T.	N.T.	N.T.	N.T.	N.T.	N.T.	N.A.	N.A.	N.A.	N.A.	N.A.	N.A.
C_0070	3-Methylguanine	3-Methylguanine	C02230	HMDB01566	166.072	8.90931	4.79449e-06	3.3425e-06	3.56025e-06	3.55755e-06	3.88887e-06	4.34231e-06	3.89908e-06	7.83049e-07	3.92958e-06	3.9396e-07	1.00782	0.95579		N.T.	N.T.	N.T.	N.T.	N.T.	N.T.	N.A.	N.A.	N.A.	N.A.	N.A.	N.A.
C_0050	Histidinol	Histidinol	C00860	HMDB03431	142.098	5.53705	3.56198e-06	2.17138e-06	2.74648e-06	3.2662e-06	2.71908e-06	2.36168e-06	2.82661e-06	6.98757e-07	2.78232e-06	4.55566e-07	0.98433	0.93182		N.T.	N.T.	N.T.	N.T.	N.T.	N.T.	N.A.	N.A.	N.A.	N.A.	N.A.	N.A.
C_0051	4-Guanidinobutyric acid	4-GBA	C01035	HMDB03464	146.091	8.73753	N.D.	2.2464e-06	N.D.	2.49565e-06	N.D.	1.7147e-06	2.2464e-06	N.A.	2.10518e-06	5.5222e-07	0.937135	N.A.		N.T.	N.T.	N.T.	N.T.	N.T.	N.T.	N.A.	N.A.	N.A.	N.A.	N.A.	N.A.
A_0020	Heptanoic acid	Heptanoic acid	No ID	HMDB00666	129.091	8.50947	N.D.	N.D.	N.D.	N.D.	2.57139e-05	N.D.	N.D.	N.A.	2.57139e-05	N.A.	1<	N.A.		N.T.	N.T.	N.T.	N.T.	N.T.	N.T.	N.A.	N.A.	N.A.	N.A.	N.A.	N.A.
A_0052	Quinic acid	Quinic acid	C00296	HMDB03072	191.054	8.07998	N.D.	N.D.	N.D.	N.D.	2.91836e-06	3.40363e-06	N.D.	N.A.	3.16099e-06	3.43144e-07	1<	N.A.		N.T.	N.T.	N.T.	N.T.	N.T.	N.T.	N.A.	N.A.	N.A.	N.A.	N.A.	N.A.
C_0099	N2-Succinylornithine	N2-Succinylornithine	No ID	HMDB01199	233.115	11.0268	N.D.	N.D.	N.D.	2.18514e-06	2.46478e-06	N.D.	N.D.	N.A.	2.32496e-06	1.97737e-07	1<	N.A.		N.T.	N.T.	N.T.	N.T.	N.T.	N.T.	N.A.	N.A.	N.A.	N.A.	N.A.	N.A.
C: Cation mode, A: Anion mode
N.D.: Not Detected.
N.A.: Not Available.
N.T.: Not Tested.
|| Welch's t-test, p-value (*<0.05, **<0.01, ***<0.001)
