# Supplementary material for: Arginine-Ornithine Antiporter ArcD Controls Arginine Metabolism and Interspecies Biofilm Development of Streptococcus gordonii
Source: J Biol Chem. 2015 Jun 17;290(35):21185–98. doi: 10.1074/jbc.M115.644401 (PMC4571851; doi:10.1074/jbc.M115.644401)
Supplement: Supplemental Data [file supp_M115.644401_jbc.M115.644401-2.xlsx]

## Sheet: Sheet1
Supplemental Table S2. Statistical hypothesis test of factor loading in PC1
Name	PC1 loading	p-value (PC1)	q-value (PC1)
Citrulline	0.989657	0.000159919	0.00417726
PRPP	0.98815	0.000209805	0.00417726
Succinic acid	0.987678	0.000226819	0.00417726
Citric acid	0.983972	0.000383264	0.00486365
Indole-3-acetic acid	0.983826	0.000390268	0.00486365
N6,N6,N6-Trimethyllysine	0.981086	0.000533226	0.00585401
Glucose 1-phosphate	0.980951	0.000540852	0.00585401
γ-Glu-2-aminobutyric acid	0.980161	0.000586452	0.00589118
Saccharopine	0.979148	0.000647696	0.00599852
GTP	0.976974	0.000789215	0.00634198
Ornithine	0.976686	0.000808978	0.00634198
dTDP	0.972817	0.00109832	0.00758529
Argininosuccinic acid	0.971293	0.00122428	0.00819896
Glycerophosphocholine	0.961522	0.0021923	0.0130945
Gibberellic acid	0.960278	0.00233542	0.013234
Orotidine 5'-monophosphate	0.956167	0.00283991	0.0156576
dTTP	0.955594	0.00291409	0.0156576
Carboxymethyllysine	0.945748	0.00433507	0.019161
Arg	0.94156	0.00502302	0.0217664
S-Methylglutathione	0.939017	0.00546491	0.0227876
Carnitine	0.927402	0.00771437	0.0299101
Ophthalmic acid	0.923384	0.00858005	0.0310851
2-Oxoglutaric acid	0.883499	0.0195682	0.0595213
myo-Inositol 1-phosphate myo-Inositol 3-phosphate	0.862893	0.026909	0.0792918
3'-CMP 2'-CMP	0.850135	0.0320062	0.0930708
GDP	0.846315	0.0336137	0.0958253
Hexanoic acid	0.845372	0.0340163	0.0958253
Thiaproline	0.823338	0.0440573	0.119445
XA0033	0.821828	0.0447898	0.119445
Threonic acid	0.821685	0.0448595	0.119445
Tyramine	0.806208	0.0526941	0.132334
3-Amino-2-piperidone	0.798558	0.0567813	0.140996
XMP	0.795804	0.0582868	0.141773
CDP	0.792168	0.0603029	0.144858
NAD+	0.775959	0.0696686	0.163795
Thiamine	0.755208	0.0825504	0.192038
Butyric acid	0.749225	0.0864469	0.199008
Thiamine phosphate	0.747338	0.0876921	0.199793
N-Acetylcysteine	0.743497	0.0902526	0.203529
Pterin	0.740589	0.0922129	0.204647
N-Acetylglucosamine 1-phosphate	0.733547	0.0970372	0.212329
N2-Succinylornithine	0.715412	0.109961	0.228051
N-Carbamoylaspartic acid	0.699607	0.121801	0.24471
Sucrose 6'-phosphate	0.69028	0.129034	0.254612
Morpholine	0.684519	0.133593	0.258983
Quinic acid	0.669653	0.145669	0.277524
4-Methyl-2-oxovaleric acid 3-Methyl-2-oxovaleric acid	0.656247	0.156939	0.293265
Pyridoxamine 5'-phosphate	0.652194	0.160417	0.295394
XC0126	0.650671	0.161731	0.295394
Malic acid	0.646287	0.165542	0.299525
UMP	0.644959	0.166704	0.299525
Thr-Asp	0.6344	0.176062	0.308806
Pyrophosphate	0.611764	0.196832	0.339843
Cysteine glutathione disulfide	0.581283	0.22628	0.387658
Terephthalic acid	0.541549	0.267088	0.43085
N-Acetylmuramic acid	0.539586	0.269173	0.431066
2-Phenylethylamine	0.529404	0.280082	0.438863
UDP	0.519587	0.290756	0.44935
Trehalose 6-phosphate	0.506377	0.305357	0.465406
Uridine	0.502806	0.309349	0.46754
γ-Glu-Val-Gly	0.501345	0.310988	0.46754
Hexylamine	0.47933	0.33607	0.496738
Cysteic acid	0.476453	0.3394	0.496738
Isovaleric acid	0.463492	0.354547	0.515493
p-Toluic acid	0.444044	0.377711	0.545583
Homoserinelactone	0.437632	0.385459	0.549591
Glutathione (GSH)	0.432663	0.391502	0.550508
Heptanoic acid	0.430964	0.393576	0.550508
Galacturonic acid	0.430964	0.393576	0.550508
2-Hydroxyvaleric acid	0.403772	0.427256	0.586481
γ-Glu-Cys	0.382947	0.453659	0.615084
XA0002	0.371056	0.46896	0.623189
Diethanolamine	0.369877	0.470486	0.623189
Thymidine	0.369544	0.470917	0.623189
Pelargonic acid	0.365003	0.47681	0.627232
Pro	0.341608	0.50752	0.657168
dTMP	0.321122	0.534874	0.68725
1-Methyl-2-pyrrolidone	0.318196	0.538815	0.68727
Cyclohexylamine	0.316495	0.541109	0.68727
XC0089	0.298995	0.564872	0.70133
Decanoic acid	0.294193	0.571441	0.702046
CMP-N-acetylneuraminate	0.29393	0.571802	0.702046
Mevalolactone	0.286327	0.582246	0.703162
4-Guanidinobutyric acid	0.230619	0.660204	0.780241
Uracil	0.215438	0.681843	0.797287
5-Oxohexanoic acid	0.203155	0.69946	0.806525
XA0003	0.202299	0.700692	0.806525
O-Acetylhomoserine	0.196577	0.708932	0.811782
5-Aminoimidazole-4-carboxamide ribotide	0.181322	0.730997	0.824236
FMN	0.13679	0.796095	0.893081
Glutathione (GSSG)_divalent	0.127872	0.809238	0.898475
Pyridoxal 5-phosphate	0.125255	0.8131	0.898475
Nicotinic acid	0.102789	0.84636	0.92178
Cytidine	0.0964045	0.855841	0.92178
S-Adenosylmethionine	0.095505	0.857178	0.92178
Tyrosine methyl ester	0.0941341	0.859216	0.92178
3-Methylguanine	0.0836188	0.874864	0.925096
Cys	0.0673861	0.899074	0.933108
CoA_divalent	0.0654354	0.901987	0.933108
Histidinol	0.0601476	0.909887	0.933108
Dyphylline	0.0586645	0.912104	0.933108
NMN	0.0559121	0.916219	0.933108
N-Acetyllysine	0.0379675	0.943076	0.956054
Ribose 5-phosphate	0.0137127	0.979432	0.988377
Sedoheptulose 7-phosphate	0.00526007	0.99211	0.994205
XC0065	0.00386361	0.994205	0.994205
2-Aminoadipic acid	-0.0574501	0.91392	0.933108
UDP-glucose UDP-galactose	-0.0618673	0.907317	0.933108
Guanosine	-0.0754888	0.886982	0.933108
S-Lactoylglutathione	-0.0862232	0.870986	0.925096
Alloisoleucine	-0.0874111	0.869217	0.925096
Sorbitol 6-phosphate	-0.0967204	0.855372	0.92178
3'-Dephospho CoA	-0.111159	0.833949	0.916929
Octopamine	-0.125736	0.81239	0.898475
XA0004	-0.183963	0.727169	0.824124
dGTP	-0.191166	0.716745	0.816498
2'-Deoxycytidine	-0.210925	0.688305	0.800607
Tyr	-0.227813	0.664192	0.780779
dCDP	-0.246752	0.637384	0.757322
2-Deoxyglucose 6-phosphate	-0.269281	0.605841	0.723735
2'-Deoxyadenosine 5'-Deoxyadenosine	-0.274009	0.599273	0.719779
UDP-N-acetylglucosamine	-0.28632	0.582257	0.703162
Adenosine	-0.288124	0.579774	0.703162
Phosphoenolpyruvic acid	-0.302414	0.560207	0.699468
Thiamine diphosphate	-0.3042	0.557775	0.699468
Rhein	-0.30591	0.555449	0.699468
Lauric acid	-0.340878	0.508487	0.657168
Pyridoxine	-0.342219	0.506711	0.657168
ADP-ribose	-0.369566	0.470889	0.623189
Octanoic acid	-0.395205	0.438055	0.597593
Acetyl CoA_divalent	-0.412222	0.416691	0.575554
N-Acetylhistidine	-0.42426	0.401792	0.558466
2-Phosphoglyceric acid	-0.439275	0.383469	0.549591
3-Phosphoglyceric acid	-0.477078	0.338676	0.496738
Spermidine	-0.477997	0.337612	0.496738
11-Aminoundecanoic acid	-0.51382	0.297097	0.455962
ADP	-0.527644	0.281984	0.438863
XC0137	-0.531028	0.278331	0.438863
Adenine	-0.536754	0.272189	0.432761
Glycerol	-0.543492	0.265031	0.430675
GABA	-0.550424	0.257744	0.421937
Kynurenic acid	-0.550424	0.257744	0.421937
XA0027	-0.550424	0.257744	0.421937
Deamido-NAD+	-0.558444	0.249413	0.417577
Pyridoxal	-0.568472	0.239145	0.403444
Inosine	-0.569802	0.237797	0.403444
S-Adenosylhomocysteine	-0.61269	0.195964	0.339843
FAD_divalent	-0.635918	0.174703	0.308806
5'-Deoxy-5'-methylthioadenosine	-0.641741	0.169533	0.302151
dADP	-0.655109	0.157912	0.293265
Nicotinamide	-0.662784	0.151399	0.285975
ppGpp_divalent	-0.678356	0.138544	0.266246
Cystathionine	-0.685711	0.132644	0.258983
Asn	-0.690484	0.128874	0.254612
His	-0.705095	0.11763	0.238497
N-Methylnorsalsolinol	-0.706143	0.116841	0.238497
UTP	-0.714794	0.110414	0.228051
N-Acetylalanine	-0.71991	0.106689	0.224555
NADH	-0.723218	0.10431	0.221659
Glycerol 3-phosphate	-0.7298	0.0996484	0.213809
N-Acetylaspartic acid	-0.730566	0.099112	0.213809
N5-Ethylglutamine	-0.740017	0.0926006	0.204647
Glyceric acid	-0.782164	0.0660102	0.156863
N6-Acetyllysine	-0.79564	0.0583772	0.141773
GMP	-0.810739	0.0503397	0.127875
allo-Threonine	-0.812933	0.0492181	0.126479
CMP	-0.816919	0.0472099	0.122746
dAMP	-0.817384	0.046978	0.122746
dCTP	-0.84381	0.0346879	0.0958253
Guanine	-0.844315	0.0344698	0.0958253
Glucose 6-phosphate	-0.876551	0.0219188	0.0654601
AMP	-0.883217	0.0196609	0.0595213
Lactic acid	-0.884328	0.0192962	0.0595213
2,3-Diphosphoglyceric acid	-0.894031	0.0162491	0.0513008
2-Methylserine	-0.896195	0.015604	0.0499781
XC0001	-0.904355	0.0132843	0.0431741
dTDP-glucose	-0.906497	0.0127054	0.0419088
5-Oxoproline	-0.91125	0.0114653	0.0383915
CTP	-0.913241	0.0109643	0.0372785
Dihydroxyacetone phosphate	-0.91417	0.0107339	0.0370656
Hypoxanthine	-0.91522	0.0104767	0.0367516
IMP	-0.917311	0.00997344	0.0355505
dCMP	-0.924232	0.00839377	0.030917
Glu-Glu	-0.925551	0.00810757	0.030369
Choline	-0.925605	0.00809607	0.030369
NADP+	-0.930078	0.00716269	0.0282671
Glu	-0.931685	0.00684094	0.0274881
Trp	-0.934999	0.00620043	0.0253758
Ser	-0.940616	0.00518492	0.0220359
dATP	-0.947196	0.00410871	0.0185311
Ile	-0.94852	0.00390705	0.0179887
Val	-0.948852	0.00385724	0.0179887
Homoserine	-0.948864	0.00385552	0.0179887
Fructose 1,6-diphosphate	-0.9498	0.00371685	0.0179887
Ribulose 5-phosphate	-0.953872	0.00314265	0.0157847
Asp	-0.953875	0.00314222	0.0157847
Pyruvic acid	-0.955124	0.00297566	0.0156576
Thr	-0.960813	0.0022734	0.0132216
Gln	-0.964421	0.00187631	0.0115184
Gly	-0.964901	0.00182629	0.0115184
Leu	-0.968676	0.00145643	0.00946679
Met	-0.973706	0.00102798	0.00732851
O-Phosphoserine	-0.974541	0.000963993	0.00710141
XA0055	-0.976352	0.000832205	0.00634198
Pantothenic acid	-0.976739	0.000805316	0.00634198
N-Acetylasparagine	-0.977926	0.000725526	0.00634198
Ala	-0.979088	0.000651423	0.00599852
N-Acetylglutamine	-0.98068	0.000556263	0.00585401
ATP	-0.983705	0.000396134	0.00486365
Ala-Ala	-0.983898	0.000386803	0.00486365
N-Acetylglutamic acid	-0.984406	0.000362855	0.00486365
6-Phosphogluconic acid	-0.984492	0.000358869	0.00486365
Penicillamine	-0.988084	0.000212123	0.00417726
2-Aminobutyric acid	-0.988343	0.000203029	0.00417726
Lys	-0.991722	0.000102502	0.00323614
Methionine sulfoxide	-0.992749	7.8671e-05	0.00289772
Adenylosuccinic acid	-0.992837	7.67891e-05	0.00289772
Formiminoglutamic acid	-0.993376	6.56655e-05	0.00289772
Gluconic acid	-0.993496	6.33133e-05	0.00289772
N-Acetylornithine	-0.994737	4.14754e-05	0.00289772
Phe	-0.994791	4.06365e-05	0.00289772
Fumaric acid	#N/A	#N/A	#N/A
2-Oxoisovaleric acid	#N/A	#N/A	#N/A
γ-Butyrobetaine	#N/A	#N/A	#N/A
5-Hydroxylysine	#N/A	#N/A	#N/A
2-(Creatinine-3-yl)propionic acid	#N/A	#N/A	#N/A
Gly-Asp	#N/A	#N/A	#N/A
Hydroxyproline	#N/A	#N/A	#N/A
Betaine	#N/A	#N/A	#N/A
Homocitrulline	#N/A	#N/A	#N/A
N-Acetylserine	#N/A	#N/A	#N/A
S-Carboxymethylcysteine	#N/A	#N/A	#N/A
β-Ala-Lys	#N/A	#N/A	#N/A
